# Supplementary material for: ﻿A conspectus of Australian Apotropina (Diptera, Chloropidae) with the description of two new species
Source: Zookeys. 2023 Dec 21;1187:261–99. doi: 10.3897/zookeys.1187.108497 (PMC10756145; doi:10.3897/zookeys.1187.108497)
Supplement: XML Treatment for Apotropina aequalis [file zookeys.1187.108497-treatment3.xml]

<!DOCTYPE tp:taxon-treatment
  PUBLIC "-//TaxonX//DTD Taxonomic Treatment Publishing DTD v0 20100105//EN" "tax-treatment-NSO.dtd">
<tp:taxon-treatment xmlns:tp="http://www.plazi.org/taxpub"><tp:treatment-meta><kwd-group><label>Taxon classification</label><kwd>
                <named-content content-type="kingdom">Animalia</named-content>
              </kwd><kwd>
                <named-content content-type="order">Diptera</named-content>
              </kwd><kwd>
                <named-content content-type="family">Chloropidae</named-content>
              </kwd></kwd-group><mixed-citation publication-type="journal"><person-group><name><surname>Ang</surname><given-names>Yuchen</given-names></name><name><surname>Lumbers</surname><given-names>James</given-names></name><name><surname>Riccardi</surname><given-names>Paula R.</given-names></name></person-group><article-title>﻿A conspectus of Australian <italic><tp:taxon-name><tp:taxon-name-part taxon-name-part-type="genus" reg="Apotropina">Apotropina</tp:taxon-name-part></tp:taxon-name></italic> (<tp:taxon-name><tp:taxon-name-part taxon-name-part-type="order">Diptera</tp:taxon-name-part></tp:taxon-name>, <tp:taxon-name><tp:taxon-name-part taxon-name-part-type="family">Chloropidae</tp:taxon-name-part></tp:taxon-name>) with the description of two new species</article-title><source>Zookeys</source><day>21</day><month>12</month><year>2023</year><volume>1187</volume><fpage>261</fpage><lpage>299</lpage><pub-id pub-id-type="doi">10.3897/zookeys.1187.108497</pub-id></mixed-citation></tp:treatment-meta><tp:nomenclature><label>﻿</label><tp:taxon-name>
              <object-id xmlns:xlink="http://www.w3.org/1999/xlink" content-type="arpha" xlink:type="simple">40E7F70B-3625-5543-AF19-1DAC0A0A15FE</object-id>
              <tp:taxon-name-part taxon-name-part-type="genus" reg="Apotropina">Apotropina</tp:taxon-name-part>
              <tp:taxon-name-part taxon-name-part-type="species" reg="aequalis">aequalis</tp:taxon-name-part>
            </tp:taxon-name><tp:taxon-authority>(Becker, 1911)</tp:taxon-authority><xref ref-type="fig" rid="F4">Figs 4A–D</xref><xref ref-type="fig" rid="F25">, 25A, B</xref><tp:nomenclature-citation-list><tp:nomenclature-citation><tp:taxon-name>
                  <tp:taxon-name-part taxon-name-part-type="genus" reg="Parahippelates">Parahippelates</tp:taxon-name-part>
                  <tp:taxon-name-part taxon-name-part-type="species" reg="aequalis">aequalis</tp:taxon-name-part>
                </tp:taxon-name><comment>Becker, 1911: 111; <xref ref-type="bibr" rid="B10">Malloch 1924</xref>: 331.</comment></tp:nomenclature-citation><tp:nomenclature-citation><tp:taxon-name><tp:taxon-name-part taxon-name-part-type="genus" reg="Lasiopleura">Lasiopleura</tp:taxon-name-part> (<tp:taxon-name-part taxon-name-part-type="subgenus" reg="Lasiopleura">Lasiopleura</tp:taxon-name-part>) <tp:taxon-name-part taxon-name-part-type="species" reg="aequalis">aequalis</tp:taxon-name-part></tp:taxon-name><comment>: <xref ref-type="bibr" rid="B13">Malloch 1936</xref>: 23; <xref ref-type="bibr" rid="B14">1940</xref>: 271.</comment></tp:nomenclature-citation><tp:nomenclature-citation><tp:taxon-name>
                  <tp:taxon-name-part taxon-name-part-type="genus" reg="Parahippelates">Parahippelates</tp:taxon-name-part>
                  <tp:taxon-name-part taxon-name-part-type="species" reg="variabilis">variabilis</tp:taxon-name-part>
                </tp:taxon-name><comment>Curran, 1936: 50 (synonymy: <xref ref-type="bibr" rid="B23">Sabrosky 1989</xref>: 651).</comment></tp:nomenclature-citation></tp:nomenclature-citation-list></tp:nomenclature><tp:treatment-sec sec-type="type locality" id="SECID0EW1AG"><title>Type locality.</title><p>Papua New-Guinea: Stephansort, Astrolabe Bay (coll. Biró).</p></tp:treatment-sec><tp:treatment-sec sec-type="distribution" id="SECID0E21AG"><title>Distribution.</title><p>Australia: Australian Capital Territory (“Blundell’s, Molongo R.”; Canberra), New South Wales (Como; “Coramba-Dorrigo Rd”); PAPUA NEW-GUINEA: Bismarck Archipelago; SOLOMON ISLANDS: (Guadalcanar Is.; Santa Ana Is.; Matema Is.).</p></tp:treatment-sec><tp:treatment-sec sec-type="material" id="SECID0EA2AG"><title>Examined material.</title><p><bold><italic>Allotype</italic> [= paratype</bold>] ♀ Label transcription: “Guadalcanar Island, V-20-33; Kau Kau Plantation; Solomon Islands; M Willows Jr., Collector; Templeton Crocker Exped. 1933; <italic><tp:taxon-name><tp:taxon-name-part taxon-name-part-type="genus" reg="Parahippelates">Parahippelates</tp:taxon-name-part><tp:taxon-name-part taxon-name-part-type="species" reg="variabilis">variabilis</tp:taxon-name-part></tp:taxon-name></italic> Currani Allotype ♀; Collection of the California Academy Of Sciences, San Francisco, California”. Deposited in the <named-content xmlns:xlink="http://www.w3.org/1999/xlink" content-type="dwc:institutional_code" xlink:title="California Academy of Sciences San Francisco" xlink:href="http://grbio.org/institution/california-academy-sciences" xlink:type="simple">CAS</named-content>.</p></tp:treatment-sec><tp:treatment-sec sec-type="Taxonomic notes" id="SECID0E12AG"><title>Taxonomic notes.</title><p>This species was originally described from Papua New-Guinea based on a single specimen (sex not indicated); some Australian specimens were subsequently determined to the species (<xref ref-type="bibr" rid="B10">Malloch 1924</xref>, <xref ref-type="bibr" rid="B14">1940</xref>). Note that <xref ref-type="bibr" rid="B14">Malloch (1940)</xref> erroneously stated that the type as “[o]riginally described from Sydney”. Type is indicated to be in the same collection as <italic><tp:taxon-name><tp:taxon-name-part taxon-name-part-type="genus" reg="Apotropina">A.</tp:taxon-name-part><tp:taxon-name-part taxon-name-part-type="species" reg="nudiseta">nudiseta</tp:taxon-name-part></tp:taxon-name></italic> Becker, apparently deposited in the Hungarian Natural History Museum, Hungary; however, the authors were not able to examine this material for this study, but were able to obtain an allotype of <italic><tp:taxon-name><tp:taxon-name-part taxon-name-part-type="genus" reg="Parahippelates">Parahippelates</tp:taxon-name-part><tp:taxon-name-part taxon-name-part-type="species" reg="variabilis">variabilis</tp:taxon-name-part></tp:taxon-name></italic> Curran (Fig. <xref ref-type="fig" rid="F4">4A–D</xref>), with the following chaetotaxy observed: 2 vibrissae; 1 weak decussate interfrontal setae; 2 postpronotal setae; 2 scapular setae; 1+1 notopleural setae; strong biseriate divergent acrostichal row; 1+3 dorsocentral setae; postalar and intrapostalar setae present; 1 weak acrostichal prescutellar setae; 2 setulae on scutellum; katepisternal seta weak. <xref ref-type="bibr" rid="B2">Becker (1911)</xref> did include a drawing of the head in lateral view (Fig. <xref ref-type="fig" rid="F25">25A</xref>) and <xref ref-type="bibr" rid="B14">Malloch (1940)</xref> illustrated the hind tibial spur (Fig. <xref ref-type="fig" rid="F25">25B</xref>). This species does not have any immediately distinctive diagnosable character sets based on existing descriptions. As such, study with more identified material from recorded localities would be useful for determining the limits of this apparently widespread species. Note that the images provided in Fig. <xref ref-type="fig" rid="F4">4A–D</xref> are of the <italic><tp:taxon-name><tp:taxon-name-part taxon-name-part-type="genus" reg="Parahippelates">P.</tp:taxon-name-part><tp:taxon-name-part taxon-name-part-type="species" reg="variabilis">variabilis</tp:taxon-name-part></tp:taxon-name></italic> allotype specimen. Original description and subsequent taxonomic notes in Suppl. material <xref ref-type="supplementary-material" rid="S1">1</xref>.</p><fig id="F4" position="float" orientation="portrait"><object-id xmlns:xlink="http://www.w3.org/1999/xlink" content-type="doi" xlink:type="simple">10.3897/zookeys.1187.108497.figure4</object-id><object-id xmlns:xlink="http://www.w3.org/1999/xlink" content-type="arpha" xlink:type="simple">0B6BCCF0-CB22-5C9D-942E-61A57D790123</object-id><label>Figure 4.</label><caption><p><italic><tp:taxon-name><tp:taxon-name-part taxon-name-part-type="genus" reg="Parahippelates">Parahippelates</tp:taxon-name-part><tp:taxon-name-part taxon-name-part-type="species" reg="variabilis">variabilis</tp:taxon-name-part></tp:taxon-name></italic> Curran Allotype ♀, (synonym of <italic><tp:taxon-name><tp:taxon-name-part taxon-name-part-type="genus" reg="Apotropina">Apotropina</tp:taxon-name-part><tp:taxon-name-part taxon-name-part-type="species" reg="aequalis">aequalis</tp:taxon-name-part></tp:taxon-name></italic>) <bold>A</bold> habitus, lateral view <bold>B</bold> habitus, dorsal view <bold>C</bold> head, anterior view <bold>D</bold> specimen labels.</p></caption><graphic xmlns:xlink="http://www.w3.org/1999/xlink" xlink:href="zookeys-1187-261_article-108497__-g004.jpg" position="float" orientation="portrait" xlink:type="simple" id="oo_955905.jpg"><uri content-type="original_file" xlink:type="simple">https://binary.pensoft.net/fig/955905</uri></graphic></fig></tp:treatment-sec><tp:treatment-sec><!--Section generated to contain objects referenced in tp:taxon-treatment.--><fig id="F25" position="float" orientation="portrait"><object-id xmlns:xlink="http://www.w3.org/1999/xlink" content-type="doi" xlink:type="simple">10.3897/zookeys.1187.108497.figure25</object-id><object-id xmlns:xlink="http://www.w3.org/1999/xlink" content-type="arpha" xlink:type="simple">38F2F7DD-89C6-5D16-BC6B-6E78DC9DCA87</object-id><label>Figure 25.</label><caption><p>illustrations for various <italic><tp:taxon-name><tp:taxon-name-part taxon-name-part-type="genus" reg="Apotropina">Apotropina</tp:taxon-name-part></tp:taxon-name></italic> spp. <bold>A</bold><italic><tp:taxon-name><tp:taxon-name-part taxon-name-part-type="genus" reg="Apotropina">A.</tp:taxon-name-part><tp:taxon-name-part taxon-name-part-type="species" reg="aequalis">aequalis</tp:taxon-name-part></tp:taxon-name></italic> head, lateral view (from <xref ref-type="bibr" rid="B2">Becker 1911</xref>: Tafel I, Fig. <xref ref-type="fig" rid="F15">15</xref>) <bold>B</bold><italic><tp:taxon-name><tp:taxon-name-part taxon-name-part-type="genus" reg="Apotropina">A.</tp:taxon-name-part><tp:taxon-name-part taxon-name-part-type="species" reg="aequalis">aequalis</tp:taxon-name-part></tp:taxon-name></italic> hind tibial spur (from <xref ref-type="bibr" rid="B14">Malloch 1940</xref>: 271, Fig. <xref ref-type="fig" rid="F15">15</xref>) <bold>C</bold><italic><tp:taxon-name><tp:taxon-name-part taxon-name-part-type="genus" reg="Apotropina">A.</tp:taxon-name-part><tp:taxon-name-part taxon-name-part-type="species" reg="nudiseta">nudiseta</tp:taxon-name-part></tp:taxon-name></italic> antennal arista (from <xref ref-type="bibr" rid="B14">Malloch 1940</xref>: 271, Fig. <xref ref-type="fig" rid="F17">17</xref>) <bold>D</bold><italic><tp:taxon-name><tp:taxon-name-part taxon-name-part-type="genus" reg="Apotropina">A.</tp:taxon-name-part><tp:taxon-name-part taxon-name-part-type="species" reg="nudiseta">nudiseta</tp:taxon-name-part></tp:taxon-name></italic> hind tibial spur (from <xref ref-type="bibr" rid="B14">Malloch 1940</xref>: 271, Fig. <xref ref-type="fig" rid="F18">18</xref>) <bold>E</bold><italic><tp:taxon-name><tp:taxon-name-part taxon-name-part-type="genus" reg="Apotropina">A.</tp:taxon-name-part><tp:taxon-name-part taxon-name-part-type="species" reg="proxima">proxima</tp:taxon-name-part></tp:taxon-name></italic> habitus, lateral view (from <xref ref-type="bibr" rid="B18">Rayment 1959</xref>: plate XXXIX, Fig. <xref ref-type="fig" rid="F1">1</xref>) <bold>F</bold><italic><tp:taxon-name><tp:taxon-name-part taxon-name-part-type="genus" reg="Apotropina">A.</tp:taxon-name-part><tp:taxon-name-part taxon-name-part-type="species" reg="proxima">proxima</tp:taxon-name-part></tp:taxon-name></italic> thorax, dorsal view (from <xref ref-type="bibr" rid="B18">Rayment 1959</xref>: plate XXXIX, Fig. <xref ref-type="fig" rid="F2">2</xref>).</p></caption><graphic xmlns:xlink="http://www.w3.org/1999/xlink" xlink:href="zookeys-1187-261_article-108497__-g025.jpg" position="float" orientation="portrait" xlink:type="simple" id="oo_955926.jpg"><uri content-type="original_file" xlink:type="simple">https://binary.pensoft.net/fig/955926</uri></graphic></fig><fig id="F15" position="float" orientation="portrait"><object-id xmlns:xlink="http://www.w3.org/1999/xlink" content-type="doi" xlink:type="simple">10.3897/zookeys.1187.108497.figure15</object-id><object-id xmlns:xlink="http://www.w3.org/1999/xlink" content-type="arpha" xlink:type="simple">2BC23065-9EBE-519C-BE38-29BB348705D1</object-id><label>Figure 15.</label><caption><p><italic><tp:taxon-name><tp:taxon-name-part taxon-name-part-type="genus" reg="Apotropina">Apotropina</tp:taxon-name-part><tp:taxon-name-part taxon-name-part-type="species" reg="nigripila">nigripila</tp:taxon-name-part></tp:taxon-name></italic> (Duda) syntype ♂ (5c8585) <bold>A</bold> habitus, right lateral view <bold>B</bold> habitus, left lateral view <bold>C</bold> habitus, dorsal view <bold>D</bold> specimen labels.</p></caption><graphic xmlns:xlink="http://www.w3.org/1999/xlink" xlink:href="zookeys-1187-261_article-108497__-g015.jpg" position="float" orientation="portrait" xlink:type="simple" id="oo_955916.jpg"><uri content-type="original_file" xlink:type="simple">https://binary.pensoft.net/fig/955916</uri></graphic></fig><fig id="F17" position="float" orientation="portrait"><object-id xmlns:xlink="http://www.w3.org/1999/xlink" content-type="doi" xlink:type="simple">10.3897/zookeys.1187.108497.figure17</object-id><object-id xmlns:xlink="http://www.w3.org/1999/xlink" content-type="arpha" xlink:type="simple">80499C57-8DCE-5BC9-A5FF-8B7E938B8FBE</object-id><label>Figure 17.</label><caption><p><italic><tp:taxon-name><tp:taxon-name-part taxon-name-part-type="genus" reg="Apotropina">Apotropina</tp:taxon-name-part><tp:taxon-name-part taxon-name-part-type="species" reg="pallipes">pallipes</tp:taxon-name-part></tp:taxon-name></italic> (Malloch) holotype ♀ (K 359228) <bold>A</bold> habitus, lateral view <bold>B</bold> habitus, dorsal view <bold>C</bold> head, anterior view <bold>D</bold> specimen labels.</p></caption><graphic xmlns:xlink="http://www.w3.org/1999/xlink" xlink:href="zookeys-1187-261_article-108497__-g017.jpg" position="float" orientation="portrait" xlink:type="simple" id="oo_955918.jpg"><uri content-type="original_file" xlink:type="simple">https://binary.pensoft.net/fig/955918</uri></graphic></fig><fig id="F18" position="float" orientation="portrait"><object-id xmlns:xlink="http://www.w3.org/1999/xlink" content-type="doi" xlink:type="simple">10.3897/zookeys.1187.108497.figure18</object-id><object-id xmlns:xlink="http://www.w3.org/1999/xlink" content-type="arpha" xlink:type="simple">954D57BE-B8DD-5E8D-8AD8-6855BD8AC9F9</object-id><label>Figure 18.</label><caption><p><italic><tp:taxon-name><tp:taxon-name-part taxon-name-part-type="genus" reg="Apotropina">Apotropina</tp:taxon-name-part><tp:taxon-name-part taxon-name-part-type="species" reg="parva">parva</tp:taxon-name-part></tp:taxon-name></italic> (Malloch) holotype ♀ (K 359229) <bold>A</bold> habitus, lateral view <bold>B</bold> habitus, dorsal view <bold>C</bold> head, anterior view <bold>D</bold> specimen labels.</p></caption><graphic xmlns:xlink="http://www.w3.org/1999/xlink" xlink:href="zookeys-1187-261_article-108497__-g018.jpg" position="float" orientation="portrait" xlink:type="simple" id="oo_955919.jpg"><uri content-type="original_file" xlink:type="simple">https://binary.pensoft.net/fig/955919</uri></graphic></fig><fig id="F1" position="float" orientation="portrait"><object-id xmlns:xlink="http://www.w3.org/1999/xlink" content-type="doi" xlink:type="simple">10.3897/zookeys.1187.108497.figure1</object-id><object-id xmlns:xlink="http://www.w3.org/1999/xlink" content-type="arpha" xlink:type="simple">448EED8C-47FF-5372-B81E-452D015A5DCF</object-id><label>Figure 1.</label><caption><p>In situ photo of <italic><tp:taxon-name><tp:taxon-name-part taxon-name-part-type="genus" reg="Apotropina">Apotropina</tp:taxon-name-part></tp:taxon-name></italic> sp. showing sexual dimorphism. iNaturalist observation (<xref ref-type="bibr" rid="B6">Grove 2019</xref>) of two individuals (likely of <italic><tp:taxon-name><tp:taxon-name-part taxon-name-part-type="genus" reg="Apotropina">A.</tp:taxon-name-part><tp:taxon-name-part taxon-name-part-type="species" reg="ornatipennis">ornatipennis</tp:taxon-name-part></tp:taxon-name></italic> (Malloch) or similar where ♂ wings (bottom left) have color pattern extending to wing apices (blue arrow), while the ♀ color pattern (top right) does not (red arrow).</p></caption><graphic xmlns:xlink="http://www.w3.org/1999/xlink" xlink:href="zookeys-1187-261_article-108497__-g001.jpg" position="float" orientation="portrait" xlink:type="simple" id="oo_955902.jpg"><uri content-type="original_file" xlink:type="simple">https://binary.pensoft.net/fig/955902</uri></graphic></fig><fig id="F2" position="float" orientation="portrait"><object-id xmlns:xlink="http://www.w3.org/1999/xlink" content-type="doi" xlink:type="simple">10.3897/zookeys.1187.108497.figure2</object-id><object-id xmlns:xlink="http://www.w3.org/1999/xlink" content-type="arpha" xlink:type="simple">36639E85-2A7C-54E5-86FC-EC47EBC78678</object-id><label>Figure 2.</label><caption><p><italic><tp:taxon-name><tp:taxon-name-part taxon-name-part-type="genus" reg="Apotropina">Apotropina</tp:taxon-name-part><tp:taxon-name-part taxon-name-part-type="species" reg="maculigena">maculigena</tp:taxon-name-part></tp:taxon-name></italic> Riccardi, sp. nov. ♂♀ <bold>A</bold> ♂ habitus, lateral view <bold>B</bold> ♀ habitus, dorsal view <bold>C</bold> ♂ wing <bold>D</bold> ♂ terminalia, terminal view <bold>E</bold> ♂ terminalia, ventral view <bold>F</bold> hypandrium and phallic complex, lateral view <bold>G</bold> ♂ postabdomen, ventral view <bold>H</bold> egg. Abbreviations: bas, basiphallus; cer, cercus; dis, distiphallus; ep, epandrium; hyp, hypandrium; phal, phallapodeme; phal s, phallapodemic sclerite; pog, postgonite; prg, pregonite; S, syntergosternite; sp, spiracle; spm, sperm pump; st, sternite; sur, surstylus.</p></caption><graphic xmlns:xlink="http://www.w3.org/1999/xlink" xlink:href="zookeys-1187-261_article-108497__-g002.jpg" position="float" orientation="portrait" xlink:type="simple" id="oo_955903.jpg"><uri content-type="original_file" xlink:type="simple">https://binary.pensoft.net/fig/955903</uri></graphic></fig><supplementary-material xmlns:xlink="http://www.w3.org/1999/xlink" id="S1" position="float" orientation="portrait" xlink:type="simple"><object-id content-type="doi" xlink:type="simple">10.3897/zookeys.1187.108497.suppl1</object-id><object-id content-type="zenodo_dep_id" xlink:type="simple">10427309</object-id><object-id content-type="arpha" xlink:type="simple">C06E5337-57AB-57EA-80AE-27136B08D134</object-id><label>Supplementary material 1</label><caption><p>Original descriptions and relevant subsequent taxonomic notes for Australian <italic><tp:taxon-name><tp:taxon-name-part taxon-name-part-type="genus" reg="Apotropina">Apotropina</tp:taxon-name-part></tp:taxon-name></italic> fauna</p></caption><statement content-type="dataType"><label>Data type</label><p>pdf</p></statement><media xlink:href="zookeys-1187-261_article-108497__-s001.pdf" mimetype="application" mime-subtype="pdf" position="float" orientation="portrait" xlink:type="simple" id="oo_955927.pdf"><uri content-type="original_file" xlink:type="simple">https://binary.pensoft.net/file/955927</uri></media><permissions><license xlink:type="simple"><license-p>This dataset is made available under the Open Database License (http://opendatacommons.org/licenses/odbl/1.0/). The Open Database License (ODbL) is a license agreement intended to allow users to freely share, modify, and use this Dataset while maintaining this same freedom for others, provided that the original source and author(s) are credited.</license-p></license></permissions><attrib specific-use="authors">Yuchen Ang, James Lumbers, Paula R. Riccardi</attrib></supplementary-material></tp:treatment-sec><ref-list><ref id="B2"><mixed-citation xmlns:xlink="http://www.w3.org/1999/xlink" xlink:type="simple"><person-group><name name-style="western"><surname>Becker</surname><given-names>T</given-names></name></person-group> (<year>1911</year>) <article-title><tp:taxon-name><tp:taxon-name-part taxon-name-part-type="family">Chloropidae</tp:taxon-name-part></tp:taxon-name>. Eine monographische Studie. III. Teil. Die indo-australische Region.</article-title><source>Annales Historico-Naturales Musei Nationalis Hungarici</source><volume>9</volume>: <fpage>35</fpage>–<lpage>170</lpage>. [Tab I–II.] <ext-link xlink:href="10.5962/bhl.title.9555" ext-link-type="doi" xlink:type="simple">https://doi.org/10.5962/bhl.title.9555</ext-link></mixed-citation></ref><ref id="B14"><mixed-citation xmlns:xlink="http://www.w3.org/1999/xlink" xlink:type="simple"><person-group><name name-style="western"><surname>Malloch</surname><given-names>JR</given-names></name></person-group> (<year>1940</year>) <article-title>Notes on Australian <tp:taxon-name><tp:taxon-name-part taxon-name-part-type="order">Diptera</tp:taxon-name-part></tp:taxon-name>, XXXVIII. Family <tp:taxon-name><tp:taxon-name-part taxon-name-part-type="family">Chloropidae</tp:taxon-name-part></tp:taxon-name>, Part II.</article-title><source>Proceedings of the Linnean Society of New South Wales</source><volume>65</volume>(<issue>3–4</issue>): <fpage>261</fpage>–<lpage>288</lpage>.</mixed-citation></ref><ref id="B18"><mixed-citation xmlns:xlink="http://www.w3.org/1999/xlink" xlink:type="simple"><person-group><name name-style="western"><surname>Rayment</surname><given-names>T</given-names></name></person-group> (<year>1959</year>) <article-title>Hyperparasitism by a minute fly and the specific description of a new species.</article-title><source>Australian Zoologist</source><volume>12</volume>: <fpage>330</fpage>–<lpage>333</lpage>. [pl. XXXIX]</mixed-citation></ref><ref id="B10"><mixed-citation xmlns:xlink="http://www.w3.org/1999/xlink" xlink:type="simple"><person-group><name name-style="western"><surname>Malloch</surname><given-names>JR</given-names></name></person-group> (<year>1924</year>) <article-title>Notes on Australian <tp:taxon-name><tp:taxon-name-part taxon-name-part-type="order">Diptera</tp:taxon-name-part></tp:taxon-name>, III.</article-title><source>Proceedings of the Linnean Society of New South Wales</source><volume>49</volume>(<issue>3</issue>): <fpage>329</fpage>–<lpage>338</lpage>.</mixed-citation></ref><ref id="B13"><mixed-citation xmlns:xlink="http://www.w3.org/1999/xlink" xlink:type="simple"><person-group><name name-style="western"><surname>Malloch</surname><given-names>JR</given-names></name></person-group> (<year>1936</year>) <article-title>Notes on Australian <tp:taxon-name><tp:taxon-name-part taxon-name-part-type="order">Diptera</tp:taxon-name-part></tp:taxon-name>, XXXV.</article-title><source>Proceedings of the Linnean Society of New South Wales</source><volume>61</volume>: <fpage>10</fpage>–<lpage>26</lpage>.</mixed-citation></ref><ref id="B23"><mixed-citation xmlns:xlink="http://www.w3.org/1999/xlink" xlink:type="simple"><person-group><name name-style="western"><surname>Sabrosky</surname><given-names>CW</given-names></name></person-group> (<year>1989</year>) <article-title>100. Family <tp:taxon-name><tp:taxon-name-part taxon-name-part-type="family">Chloropidae</tp:taxon-name-part></tp:taxon-name>.</article-title> In: <person-group><name name-style="western"><surname>Evenhuis</surname><given-names>N</given-names></name></person-group> (<role>Ed.</role>) <issue-title>Catalog of the Diptera of the Australasian and Oceanian Regions.</issue-title><source>Bishop Museum Press, Honolulu &amp; EJ Brill, Leiden</source>, <fpage>650</fpage>–<lpage>665</lpage>.</mixed-citation></ref></ref-list></tp:taxon-treatment>
