# Supplementary material for: ﻿A conspectus of Australian Apotropina (Diptera, Chloropidae) with the description of two new species
Source: Zookeys. 2023 Dec 21;1187:261–99. doi: 10.3897/zookeys.1187.108497 (PMC10756145; doi:10.3897/zookeys.1187.108497)
Supplement: XML Treatment for Apotropina albiseta [file zookeys.1187.108497-treatment4.xml]

<!DOCTYPE tp:taxon-treatment
  PUBLIC "-//TaxonX//DTD Taxonomic Treatment Publishing DTD v0 20100105//EN" "tax-treatment-NSO.dtd">
<tp:taxon-treatment xmlns:tp="http://www.plazi.org/taxpub"><tp:treatment-meta><kwd-group><label>Taxon classification</label><kwd>
                <named-content content-type="kingdom">Animalia</named-content>
              </kwd><kwd>
                <named-content content-type="order">Diptera</named-content>
              </kwd><kwd>
                <named-content content-type="family">Chloropidae</named-content>
              </kwd></kwd-group><mixed-citation publication-type="journal"><person-group><name><surname>Ang</surname><given-names>Yuchen</given-names></name><name><surname>Lumbers</surname><given-names>James</given-names></name><name><surname>Riccardi</surname><given-names>Paula R.</given-names></name></person-group><article-title>﻿A conspectus of Australian <italic><tp:taxon-name><tp:taxon-name-part taxon-name-part-type="genus" reg="Apotropina">Apotropina</tp:taxon-name-part></tp:taxon-name></italic> (<tp:taxon-name><tp:taxon-name-part taxon-name-part-type="order">Diptera</tp:taxon-name-part></tp:taxon-name>, <tp:taxon-name><tp:taxon-name-part taxon-name-part-type="family">Chloropidae</tp:taxon-name-part></tp:taxon-name>) with the description of two new species</article-title><source>Zookeys</source><day>21</day><month>12</month><year>2023</year><volume>1187</volume><fpage>261</fpage><lpage>299</lpage><pub-id pub-id-type="doi">10.3897/zookeys.1187.108497</pub-id></mixed-citation></tp:treatment-meta><tp:nomenclature><label>﻿</label><tp:taxon-name>
              <object-id xmlns:xlink="http://www.w3.org/1999/xlink" content-type="arpha" xlink:type="simple">43740490-497C-5E7E-87AB-54D7444DE7E3</object-id>
              <tp:taxon-name-part taxon-name-part-type="genus" reg="Apotropina">Apotropina</tp:taxon-name-part>
              <tp:taxon-name-part taxon-name-part-type="species" reg="albiseta">albiseta</tp:taxon-name-part>
            </tp:taxon-name><tp:taxon-authority>(Malloch, 1924)</tp:taxon-authority><xref ref-type="fig" rid="F5">Fig. 5A–E</xref><tp:nomenclature-citation-list><tp:nomenclature-citation><tp:taxon-name>
                  <tp:taxon-name-part taxon-name-part-type="genus" reg="Parahippelates">Parahippelates</tp:taxon-name-part>
                  <tp:taxon-name-part taxon-name-part-type="species" reg="albiseta">albiseta</tp:taxon-name-part>
                </tp:taxon-name><comment>Malloch, 1924: 330.</comment></tp:nomenclature-citation></tp:nomenclature-citation-list></tp:nomenclature><tp:treatment-sec sec-type="type locality" id="SECID0EKBBG"><title>Type locality and distribution.</title><p>Australia: Queensland (Eidsvold; Draper).</p></tp:treatment-sec><tp:treatment-sec sec-type="material" id="SECID0EPBBG"><title>Examined material.</title><p><bold><italic>Holotype</italic></bold> ♂ Label transcription: “Australian Museum, K 584429; Bancroft, Eidsvold Q., 19.8‘23; K50096; <italic><tp:taxon-name><tp:taxon-name-part taxon-name-part-type="genus" reg="Parahippelates">Parahippelates</tp:taxon-name-part><tp:taxon-name-part taxon-name-part-type="species" reg="albiseta">albiseta</tp:taxon-name-part></tp:taxon-name></italic> Type, Det. J R Malloch”; <named-content xmlns:xlink="http://www.w3.org/1999/xlink" content-type="dwc:verbatimCoordinates" xlink:type="simple"><named-content content-type="geo-json" specific-use="{&#34;type&#34;:&#34;Point&#34;,&#34;coordinates&#34;:[151.122500,-25.370556]}" id="NCID0EICBG" xlink:type="simple">25°22'14"S, 151°7'21"E</named-content></named-content>. Deposited in the <named-content xmlns:xlink="http://www.w3.org/1999/xlink" content-type="dwc:institutional_code" xlink:title="Australian Museum Research Institute" xlink:href="http://grbio.org/institution/australian-museum" xlink:type="simple">AMRI</named-content>.</p></tp:treatment-sec><tp:treatment-sec sec-type="Taxonomic notes" id="SECID0ERCBG"><title>Taxonomic notes.</title><p>This is a testaceous species with distinctive white pubescent arista (Fig. <xref ref-type="fig" rid="F5">5C</xref>). It was described based on a syntype series in <named-content xmlns:xlink="http://www.w3.org/1999/xlink" content-type="dwc:institutional_code" xlink:title="Australian Museum Research Institute" xlink:href="http://grbio.org/institution/australian-museum" xlink:type="simple">AMRI</named-content> of four specimens with accession code K50096. The specimens are now separated, and we designate one male holotype (K 584429, imaged), and three paratypes (K 584430, male; K 584431, female; K 584432, female). An iNaturalist observation (<xref ref-type="bibr" rid="B24">Sarna 2020</xref>) further shows a female specimen in situ from Draper, Queensland (Fig. <xref ref-type="fig" rid="F5">5E</xref>). Chaetotaxy as observed: 2 vibrissae; 3 strong inclinate interfrontal setae; 2 postpronotal setae; 2 scapular setae; 1+1 notopleural setae; strong biseriate divergent acrostichal row; 1+3 dorsocentral setae; 1+2 supra-alar setae; postalar and intrapostalar setae present; katepisternal seta missing/indistinct. Original description and images of all type specimen labels in Suppl. material <xref ref-type="supplementary-material" rid="S1">1</xref>.</p><fig id="F5" position="float" orientation="portrait"><object-id xmlns:xlink="http://www.w3.org/1999/xlink" content-type="doi" xlink:type="simple">10.3897/zookeys.1187.108497.figure5</object-id><object-id xmlns:xlink="http://www.w3.org/1999/xlink" content-type="arpha" xlink:type="simple">29FE20C6-1949-5F5C-A8FD-B6D6B96A0566</object-id><label>Figure 5.</label><caption><p><italic><tp:taxon-name><tp:taxon-name-part taxon-name-part-type="genus" reg="Apotropina">Apotropina</tp:taxon-name-part><tp:taxon-name-part taxon-name-part-type="species" reg="albiseta">albiseta</tp:taxon-name-part></tp:taxon-name></italic> (Malloch) holotype ♂ (K 584429) and live specimen ♀ <bold>A</bold> holotype ♂ habitus, lateral view <bold>B</bold> holotype ♂ habitus, dorsal view <bold>C</bold> holotype ♂ head, anterior view <bold>D</bold> holotype ♂ specimen labels <bold>E</bold> ♀ live specimen, iNaturalist observation (<xref ref-type="bibr" rid="B24">Sarna 2020</xref>).</p></caption><graphic xmlns:xlink="http://www.w3.org/1999/xlink" xlink:href="zookeys-1187-261_article-108497__-g005.jpg" position="float" orientation="portrait" xlink:type="simple" id="oo_955906.jpg"><uri content-type="original_file" xlink:type="simple">https://binary.pensoft.net/fig/955906</uri></graphic></fig></tp:treatment-sec><tp:treatment-sec><!--Section generated to contain objects referenced in tp:taxon-treatment.--><supplementary-material xmlns:xlink="http://www.w3.org/1999/xlink" id="S1" position="float" orientation="portrait" xlink:type="simple"><object-id content-type="doi" xlink:type="simple">10.3897/zookeys.1187.108497.suppl1</object-id><object-id content-type="zenodo_dep_id" xlink:type="simple">10427309</object-id><object-id content-type="arpha" xlink:type="simple">C06E5337-57AB-57EA-80AE-27136B08D134</object-id><label>Supplementary material 1</label><caption><p>Original descriptions and relevant subsequent taxonomic notes for Australian <italic><tp:taxon-name><tp:taxon-name-part taxon-name-part-type="genus" reg="Apotropina">Apotropina</tp:taxon-name-part></tp:taxon-name></italic> fauna</p></caption><statement content-type="dataType"><label>Data type</label><p>pdf</p></statement><media xlink:href="zookeys-1187-261_article-108497__-s001.pdf" mimetype="application" mime-subtype="pdf" position="float" orientation="portrait" xlink:type="simple" id="oo_955927.pdf"><uri content-type="original_file" xlink:type="simple">https://binary.pensoft.net/file/955927</uri></media><permissions><license xlink:type="simple"><license-p>This dataset is made available under the Open Database License (http://opendatacommons.org/licenses/odbl/1.0/). The Open Database License (ODbL) is a license agreement intended to allow users to freely share, modify, and use this Dataset while maintaining this same freedom for others, provided that the original source and author(s) are credited.</license-p></license></permissions><attrib specific-use="authors">Yuchen Ang, James Lumbers, Paula R. Riccardi</attrib></supplementary-material></tp:treatment-sec><ref-list><ref id="B24"><mixed-citation xmlns:xlink="http://www.w3.org/1999/xlink" xlink:type="simple"><person-group><name name-style="western"><surname>Sarna</surname><given-names>J</given-names></name></person-group> (<year>2020</year>) iNaturalist observation. <ext-link xlink:href="https://www.inaturalist.org/observations/4886%C2%AD1099" ext-link-type="uri" xlink:type="simple">https://www.inaturalist.org/observations/4886­1099</ext-link>; <ext-link xlink:href="https://www.inaturalist.org/photos/77545425" ext-link-type="uri" xlink:type="simple">https://www.inaturalist.org/photos/77545425</ext-link> [Accessed 5 June 2023]</mixed-citation></ref></ref-list></tp:taxon-treatment>
