# Supplementary material for: ﻿A conspectus of Australian Apotropina (Diptera, Chloropidae) with the description of two new species
Source: Zookeys. 2023 Dec 21;1187:261–99. doi: 10.3897/zookeys.1187.108497 (PMC10756145; doi:10.3897/zookeys.1187.108497)
Supplement: XML Treatment for Apotropina costomaculata [file zookeys.1187.108497-treatment9.xml]

<!DOCTYPE tp:taxon-treatment
  PUBLIC "-//TaxonX//DTD Taxonomic Treatment Publishing DTD v0 20100105//EN" "tax-treatment-NSO.dtd">
<tp:taxon-treatment xmlns:tp="http://www.plazi.org/taxpub"><tp:treatment-meta><kwd-group><label>Taxon classification</label><kwd>
                <named-content content-type="kingdom">Animalia</named-content>
              </kwd><kwd>
                <named-content content-type="order">Diptera</named-content>
              </kwd><kwd>
                <named-content content-type="family">Chloropidae</named-content>
              </kwd></kwd-group><mixed-citation publication-type="journal"><person-group><name><surname>Ang</surname><given-names>Yuchen</given-names></name><name><surname>Lumbers</surname><given-names>James</given-names></name><name><surname>Riccardi</surname><given-names>Paula R.</given-names></name></person-group><article-title>﻿A conspectus of Australian <italic><tp:taxon-name><tp:taxon-name-part taxon-name-part-type="genus" reg="Apotropina">Apotropina</tp:taxon-name-part></tp:taxon-name></italic> (<tp:taxon-name><tp:taxon-name-part taxon-name-part-type="order">Diptera</tp:taxon-name-part></tp:taxon-name>, <tp:taxon-name><tp:taxon-name-part taxon-name-part-type="family">Chloropidae</tp:taxon-name-part></tp:taxon-name>) with the description of two new species</article-title><source>Zookeys</source><day>21</day><month>12</month><year>2023</year><volume>1187</volume><fpage>261</fpage><lpage>299</lpage><pub-id pub-id-type="doi">10.3897/zookeys.1187.108497</pub-id></mixed-citation></tp:treatment-meta><tp:nomenclature><label>﻿</label><tp:taxon-name>
              <object-id xmlns:xlink="http://www.w3.org/1999/xlink" content-type="arpha" xlink:type="simple">867273D4-5FF9-5566-85B6-6BE503BF76AE</object-id>
              <tp:taxon-name-part taxon-name-part-type="genus" reg="Apotropina">Apotropina</tp:taxon-name-part>
              <tp:taxon-name-part taxon-name-part-type="species" reg="costomaculata">costomaculata</tp:taxon-name-part>
            </tp:taxon-name><tp:taxon-authority>(Malloch, 1924)</tp:taxon-authority><xref ref-type="fig" rid="F10">Fig. 10A–D</xref><tp:nomenclature-citation-list><tp:nomenclature-citation><tp:taxon-name>
                  <tp:taxon-name-part taxon-name-part-type="genus" reg="Parahippelates">Parahippelates</tp:taxon-name-part>
                  <tp:taxon-name-part taxon-name-part-type="species" reg="costomaculata">costomaculata</tp:taxon-name-part>
                </tp:taxon-name><comment>Malloch, 1924: 329.</comment></tp:nomenclature-citation><tp:nomenclature-citation><tp:taxon-name><tp:taxon-name-part taxon-name-part-type="genus" reg="Lasiopleura">Lasiopleura</tp:taxon-name-part> (<tp:taxon-name-part taxon-name-part-type="subgenus" reg="Lasiopleura">Lasiopleura</tp:taxon-name-part>) <tp:taxon-name-part taxon-name-part-type="species" reg="costomaculata">costomaculata</tp:taxon-name-part></tp:taxon-name><comment>: <xref ref-type="bibr" rid="B14">Malloch 1940</xref>: 270.</comment></tp:nomenclature-citation></tp:nomenclature-citation-list></tp:nomenclature><tp:treatment-sec sec-type="type locality" id="SECID0EH3BG"><title>Type locality and distribution.</title><p>Australia: New South Wales (Sydney).</p></tp:treatment-sec><tp:treatment-sec sec-type="material" id="SECID0EM3BG"><title>Examined material.</title><p><bold><italic>Holotype</italic></bold> ♂ Label transcription: “Australian Museum, K 50094; Sydney, 31.12.22, Health Dept.; (red circle label); K50094; <italic><tp:taxon-name><tp:taxon-name-part taxon-name-part-type="genus" reg="Parahippelates">Parahippelates</tp:taxon-name-part><tp:taxon-name-part taxon-name-part-type="species" reg="costomaculata">costomaculata</tp:taxon-name-part></tp:taxon-name></italic> Type, Det J R Malloch”; <named-content xmlns:xlink="http://www.w3.org/1999/xlink" content-type="dwc:verbatimCoordinates" xlink:type="simple"><named-content content-type="geo-json" specific-use="{&#34;type&#34;:&#34;Point&#34;,&#34;coordinates&#34;:[151.216667,-33.866667]}" id="NCID0EF4BG" xlink:type="simple">33°52'S, 151°13'E</named-content></named-content>. Deposited in the <named-content xmlns:xlink="http://www.w3.org/1999/xlink" content-type="dwc:institutional_code" xlink:title="Australian Museum Research Institute" xlink:href="http://grbio.org/institution/australian-museum" xlink:type="simple">AMRI</named-content>.</p></tp:treatment-sec><tp:treatment-sec sec-type="Taxonomic notes" id="SECID0EO4BG"><title>Taxonomic notes.</title><p>This brownish species is similar to <italic><tp:taxon-name><tp:taxon-name-part taxon-name-part-type="genus" reg="Apotropina">A.</tp:taxon-name-part><tp:taxon-name-part taxon-name-part-type="species" reg="maculigena">maculigena</tp:taxon-name-part></tp:taxon-name></italic> sp. nov. in that it has a genal macula and wing with an elongate macula on the costal region within cells r<sub>1</sub> and r<sub>2+3</sub> (Fig. <xref ref-type="fig" rid="F10">10A</xref>) but can be reliably differentiated from the latter by its much smaller genal macula (never close to reaching the ventral margin: Fig. <xref ref-type="fig" rid="F10">10A</xref>), bearing both dark and whitish genal setae (all black in <italic><tp:taxon-name><tp:taxon-name-part taxon-name-part-type="genus" reg="Apotropina">A.</tp:taxon-name-part><tp:taxon-name-part taxon-name-part-type="species" reg="maculigena">maculigena</tp:taxon-name-part></tp:taxon-name></italic> sp. nov.), lighter anterior gena and legs, and also a less projected frons (Fig. <xref ref-type="fig" rid="F10">10B</xref>). Three male specimens from the type locality are known thus far. Female morphology currently unknown but based on the sexual dimorphism exhibited in <italic><tp:taxon-name><tp:taxon-name-part taxon-name-part-type="genus" reg="Apotropina">A.</tp:taxon-name-part><tp:taxon-name-part taxon-name-part-type="species" reg="maculigena">maculigena</tp:taxon-name-part></tp:taxon-name></italic> sp. nov., it is likely that females in <italic><tp:taxon-name><tp:taxon-name-part taxon-name-part-type="genus" reg="Apotropina">A.</tp:taxon-name-part><tp:taxon-name-part taxon-name-part-type="species" reg="costomaculata">costomaculata</tp:taxon-name-part></tp:taxon-name></italic> will also have completely hyaline wings. Chaetotaxy as observed: 3–4 vibrissae; 2 strong decussate interfrontal setae; 2 postpronotal setae; 2 scapular setae; 1+1 notopleural setae; weak biseriate divergent acrostichal row; 1+3 dorsocentral setae; 1+1 supra-alar setae; postalar and intrapostalar setae present; 1 strong prescutellar seta; scutellum with 1 discal setula; katepisternal seta missing/indistinct. Original description in Suppl. material <xref ref-type="supplementary-material" rid="S1">1</xref>.</p><fig id="F10" position="float" orientation="portrait"><object-id xmlns:xlink="http://www.w3.org/1999/xlink" content-type="doi" xlink:type="simple">10.3897/zookeys.1187.108497.figure10</object-id><object-id xmlns:xlink="http://www.w3.org/1999/xlink" content-type="arpha" xlink:type="simple">E28152D8-A4E5-52AF-8353-14101523058F</object-id><label>Figure 10.</label><caption><p><italic><tp:taxon-name><tp:taxon-name-part taxon-name-part-type="genus" reg="Apotropina">Apotropina</tp:taxon-name-part><tp:taxon-name-part taxon-name-part-type="species" reg="costomaculata">costomaculata</tp:taxon-name-part></tp:taxon-name></italic> (Malloch) holotype ♂ (K 50094) <bold>A</bold> habitus, lateral view <bold>B</bold> habitus, dorsal view <bold>C</bold> head, anterior view <bold>D</bold> specimen labels.</p></caption><graphic xmlns:xlink="http://www.w3.org/1999/xlink" xlink:href="zookeys-1187-261_article-108497__-g010.jpg" position="float" orientation="portrait" xlink:type="simple" id="oo_955911.jpg"><uri content-type="original_file" xlink:type="simple">https://binary.pensoft.net/fig/955911</uri></graphic></fig></tp:treatment-sec><tp:treatment-sec><!--Section generated to contain objects referenced in tp:taxon-treatment.--><supplementary-material xmlns:xlink="http://www.w3.org/1999/xlink" id="S1" position="float" orientation="portrait" xlink:type="simple"><object-id content-type="doi" xlink:type="simple">10.3897/zookeys.1187.108497.suppl1</object-id><object-id content-type="zenodo_dep_id" xlink:type="simple">10427309</object-id><object-id content-type="arpha" xlink:type="simple">C06E5337-57AB-57EA-80AE-27136B08D134</object-id><label>Supplementary material 1</label><caption><p>Original descriptions and relevant subsequent taxonomic notes for Australian <italic><tp:taxon-name><tp:taxon-name-part taxon-name-part-type="genus" reg="Apotropina">Apotropina</tp:taxon-name-part></tp:taxon-name></italic> fauna</p></caption><statement content-type="dataType"><label>Data type</label><p>pdf</p></statement><media xlink:href="zookeys-1187-261_article-108497__-s001.pdf" mimetype="application" mime-subtype="pdf" position="float" orientation="portrait" xlink:type="simple" id="oo_955927.pdf"><uri content-type="original_file" xlink:type="simple">https://binary.pensoft.net/file/955927</uri></media><permissions><license xlink:type="simple"><license-p>This dataset is made available under the Open Database License (http://opendatacommons.org/licenses/odbl/1.0/). The Open Database License (ODbL) is a license agreement intended to allow users to freely share, modify, and use this Dataset while maintaining this same freedom for others, provided that the original source and author(s) are credited.</license-p></license></permissions><attrib specific-use="authors">Yuchen Ang, James Lumbers, Paula R. Riccardi</attrib></supplementary-material></tp:treatment-sec><ref-list><ref id="B14"><mixed-citation xmlns:xlink="http://www.w3.org/1999/xlink" xlink:type="simple"><person-group><name name-style="western"><surname>Malloch</surname><given-names>JR</given-names></name></person-group> (<year>1940</year>) <article-title>Notes on Australian <tp:taxon-name><tp:taxon-name-part taxon-name-part-type="order">Diptera</tp:taxon-name-part></tp:taxon-name>, XXXVIII. Family <tp:taxon-name><tp:taxon-name-part taxon-name-part-type="family">Chloropidae</tp:taxon-name-part></tp:taxon-name>, Part II.</article-title><source>Proceedings of the Linnean Society of New South Wales</source><volume>65</volume>(<issue>3–4</issue>): <fpage>261</fpage>–<lpage>288</lpage>.</mixed-citation></ref></ref-list></tp:taxon-treatment>
