# Supplementary material for: ﻿A conspectus of Australian Apotropina (Diptera, Chloropidae) with the description of two new species
Source: Zookeys. 2023 Dec 21;1187:261–99. doi: 10.3897/zookeys.1187.108497 (PMC10756145; doi:10.3897/zookeys.1187.108497)
Supplement: XML Treatment for Apotropina griseovitta [file zookeys.1187.108497-treatment13.xml]

<!DOCTYPE tp:taxon-treatment
  PUBLIC "-//TaxonX//DTD Taxonomic Treatment Publishing DTD v0 20100105//EN" "tax-treatment-NSO.dtd">
<tp:taxon-treatment xmlns:tp="http://www.plazi.org/taxpub"><tp:treatment-meta><kwd-group><label>Taxon classification</label><kwd>
                <named-content content-type="kingdom">Animalia</named-content>
              </kwd><kwd>
                <named-content content-type="order">Diptera</named-content>
              </kwd><kwd>
                <named-content content-type="family">Chloropidae</named-content>
              </kwd></kwd-group><mixed-citation publication-type="journal"><person-group><name><surname>Ang</surname><given-names>Yuchen</given-names></name><name><surname>Lumbers</surname><given-names>James</given-names></name><name><surname>Riccardi</surname><given-names>Paula R.</given-names></name></person-group><article-title>﻿A conspectus of Australian <italic><tp:taxon-name><tp:taxon-name-part taxon-name-part-type="genus" reg="Apotropina">Apotropina</tp:taxon-name-part></tp:taxon-name></italic> (<tp:taxon-name><tp:taxon-name-part taxon-name-part-type="order">Diptera</tp:taxon-name-part></tp:taxon-name>, <tp:taxon-name><tp:taxon-name-part taxon-name-part-type="family">Chloropidae</tp:taxon-name-part></tp:taxon-name>) with the description of two new species</article-title><source>Zookeys</source><day>21</day><month>12</month><year>2023</year><volume>1187</volume><fpage>261</fpage><lpage>299</lpage><pub-id pub-id-type="doi">10.3897/zookeys.1187.108497</pub-id></mixed-citation></tp:treatment-meta><tp:nomenclature><label>﻿</label><tp:taxon-name>
              <object-id xmlns:xlink="http://www.w3.org/1999/xlink" content-type="arpha" xlink:type="simple">CBA85E36-7BBD-59F1-B884-A4B19B0031DA</object-id>
              <tp:taxon-name-part taxon-name-part-type="genus" reg="Apotropina">Apotropina</tp:taxon-name-part>
              <tp:taxon-name-part taxon-name-part-type="species" reg="griseovitta">griseovitta</tp:taxon-name-part>
            </tp:taxon-name><tp:taxon-authority>(Malloch, 1936)</tp:taxon-authority><xref ref-type="fig" rid="F14">Fig. 14A–C</xref><tp:nomenclature-citation-list><tp:nomenclature-citation><tp:taxon-name>
                  <tp:taxon-name-part taxon-name-part-type="genus" reg="Lasiopleura">Lasiopleura</tp:taxon-name-part>
                  <tp:taxon-name-part taxon-name-part-type="species" reg="griseovitta">griseovitta</tp:taxon-name-part>
                </tp:taxon-name><comment>Malloch, 1936: 25, 1940: 25.</comment></tp:nomenclature-citation></tp:nomenclature-citation-list></tp:nomenclature><tp:treatment-sec sec-type="type locality" id="SECID0EFTAI"><title>Type locality and distribution.</title><p>Australia: Queensland (Mt Molloy).</p></tp:treatment-sec><tp:treatment-sec sec-type="material" id="SECID0EKTAI"><title>Examined material.</title><p><bold><italic>Holotype</italic></bold> ♂ Label transcription: “Australian Museum, K 359227; Mt. Molloy, QUEENSLAND, F.H. Taylor; HOLOTYPE, <italic><tp:taxon-name><tp:taxon-name-part taxon-name-part-type="genus" reg="Lasiopleura">Lasiopleura</tp:taxon-name-part></tp:taxon-name></italic> “<italic>griseohirta</italic>” [note: likely a misspelling] Mall.; <italic><tp:taxon-name><tp:taxon-name-part taxon-name-part-type="genus" reg="Lasiopleura">Lasiopleura</tp:taxon-name-part><tp:taxon-name-part taxon-name-part-type="species" reg="griseovitta">griseovitta</tp:taxon-name-part></tp:taxon-name></italic> Type, det. JRMALLOCH; SPHTM Coll.”; <named-content xmlns:xlink="http://www.w3.org/1999/xlink" content-type="dwc:verbatimCoordinates" xlink:type="simple"><named-content content-type="geo-json" specific-use="{&#34;type&#34;:&#34;Point&#34;,&#34;coordinates&#34;:[145.330556,-16.674167]}" id="NCID0EMUAI" xlink:type="simple">16°40'27"S, 145°19'50"E</named-content></named-content>. Deposited in the <named-content xmlns:xlink="http://www.w3.org/1999/xlink" content-type="dwc:institutional_code" xlink:title="Australian Museum Research Institute" xlink:href="http://grbio.org/institution/australian-museum" xlink:type="simple">AMRI</named-content>.</p></tp:treatment-sec><tp:treatment-sec sec-type="Taxonomic notes" id="SECID0EVUAI"><title>Taxonomic notes.</title><p><xref ref-type="bibr" rid="B13">Malloch (1936)</xref> described this species based on a single male specimen, which has a predominantly tawny thorax, darker abdomen, yellowish legs, and the scutum has a broad central pruinose stripe along the dorsocentrals. Unfortunately, the male holotype specimen is currently damaged: head missing, pruinosity pattern on scutum likely abraded (Fig. <xref ref-type="fig" rid="F14">14A, B</xref>). <xref ref-type="bibr" rid="B14">Malloch (1940)</xref> subsequently determined a female specimen from the type locality without providing his reasoning for assigning it to this species, and noted that the female has two narrow pruinose stripes on the scutum (as opposed to a single broad stripe in the male). We were unable to examine the female specimen for this study. Based on Malloch’s (1936. 1940) descriptions, there are no autapomorphies to easily diagnose this species, and the set of characters used to delimit this species contains multiple interpretations (e.g., the basal pilosity on the arista is either twice as long [♂] or just as long as the basal width of arista [♂ &amp; ♀], arista either pale-yellow [♂] or brownish [♀] and the aforementioned sexually dimorphic difference in scutal pruinosity pattern). <xref ref-type="bibr" rid="B14">Malloch (1940)</xref> acknowledges this multiplicity in the diagnosis of this species and makes three possible interpretations in his key; this is reflected in ours as well. In our opinion, the species limits for <italic><tp:taxon-name><tp:taxon-name-part taxon-name-part-type="genus" reg="Apotropina">A.</tp:taxon-name-part><tp:taxon-name-part taxon-name-part-type="species" reg="griseovitta">griseovitta</tp:taxon-name-part></tp:taxon-name></italic> are poorly defined and need to be further investigated with more character systems (e.g., genitalia, molecular data). Chaetotaxy as observed: 2 postpronotal setae; 1+1 notopleural setae; postalar and intrapostalar setae present; scutellum with 1 dorsocentral setula; katepisternal seta missing/indistinct. Original description and subsequent taxonomic notes in Suppl. material <xref ref-type="supplementary-material" rid="S1">1</xref>.</p><fig id="F14" position="float" orientation="portrait"><object-id xmlns:xlink="http://www.w3.org/1999/xlink" content-type="doi" xlink:type="simple">10.3897/zookeys.1187.108497.figure14</object-id><object-id xmlns:xlink="http://www.w3.org/1999/xlink" content-type="arpha" xlink:type="simple">47D410CD-77EF-5FC8-9714-EDDA345B8A18</object-id><label>Figure 14.</label><caption><p><italic><tp:taxon-name><tp:taxon-name-part taxon-name-part-type="genus" reg="Apotropina">Apotropina</tp:taxon-name-part><tp:taxon-name-part taxon-name-part-type="species" reg="griseovitta">griseovitta</tp:taxon-name-part></tp:taxon-name></italic> (Malloch) holotype ♂ (missing head; K 359227) <bold>A</bold> habitus, lateral view <bold>B</bold> habitus, dorsal view <bold>C</bold> specimen labels.</p></caption><graphic xmlns:xlink="http://www.w3.org/1999/xlink" xlink:href="zookeys-1187-261_article-108497__-g014.jpg" position="float" orientation="portrait" xlink:type="simple" id="oo_955915.jpg"><uri content-type="original_file" xlink:type="simple">https://binary.pensoft.net/fig/955915</uri></graphic></fig></tp:treatment-sec><tp:treatment-sec><!--Section generated to contain objects referenced in tp:taxon-treatment.--><supplementary-material xmlns:xlink="http://www.w3.org/1999/xlink" id="S1" position="float" orientation="portrait" xlink:type="simple"><object-id content-type="doi" xlink:type="simple">10.3897/zookeys.1187.108497.suppl1</object-id><object-id content-type="zenodo_dep_id" xlink:type="simple">10427309</object-id><object-id content-type="arpha" xlink:type="simple">C06E5337-57AB-57EA-80AE-27136B08D134</object-id><label>Supplementary material 1</label><caption><p>Original descriptions and relevant subsequent taxonomic notes for Australian <italic><tp:taxon-name><tp:taxon-name-part taxon-name-part-type="genus" reg="Apotropina">Apotropina</tp:taxon-name-part></tp:taxon-name></italic> fauna</p></caption><statement content-type="dataType"><label>Data type</label><p>pdf</p></statement><media xlink:href="zookeys-1187-261_article-108497__-s001.pdf" mimetype="application" mime-subtype="pdf" position="float" orientation="portrait" xlink:type="simple" id="oo_955927.pdf"><uri content-type="original_file" xlink:type="simple">https://binary.pensoft.net/file/955927</uri></media><permissions><license xlink:type="simple"><license-p>This dataset is made available under the Open Database License (http://opendatacommons.org/licenses/odbl/1.0/). The Open Database License (ODbL) is a license agreement intended to allow users to freely share, modify, and use this Dataset while maintaining this same freedom for others, provided that the original source and author(s) are credited.</license-p></license></permissions><attrib specific-use="authors">Yuchen Ang, James Lumbers, Paula R. Riccardi</attrib></supplementary-material></tp:treatment-sec><ref-list><ref id="B13"><mixed-citation xmlns:xlink="http://www.w3.org/1999/xlink" xlink:type="simple"><person-group><name name-style="western"><surname>Malloch</surname><given-names>JR</given-names></name></person-group> (<year>1936</year>) <article-title>Notes on Australian <tp:taxon-name><tp:taxon-name-part taxon-name-part-type="order">Diptera</tp:taxon-name-part></tp:taxon-name>, XXXV.</article-title><source>Proceedings of the Linnean Society of New South Wales</source><volume>61</volume>: <fpage>10</fpage>–<lpage>26</lpage>.</mixed-citation></ref><ref id="B14"><mixed-citation xmlns:xlink="http://www.w3.org/1999/xlink" xlink:type="simple"><person-group><name name-style="western"><surname>Malloch</surname><given-names>JR</given-names></name></person-group> (<year>1940</year>) <article-title>Notes on Australian <tp:taxon-name><tp:taxon-name-part taxon-name-part-type="order">Diptera</tp:taxon-name-part></tp:taxon-name>, XXXVIII. Family <tp:taxon-name><tp:taxon-name-part taxon-name-part-type="family">Chloropidae</tp:taxon-name-part></tp:taxon-name>, Part II.</article-title><source>Proceedings of the Linnean Society of New South Wales</source><volume>65</volume>(<issue>3–4</issue>): <fpage>261</fpage>–<lpage>288</lpage>.</mixed-citation></ref></ref-list></tp:taxon-treatment>
