# Supplementary material for: ﻿A conspectus of Australian Apotropina (Diptera, Chloropidae) with the description of two new species
Source: Zookeys. 2023 Dec 21;1187:261–99. doi: 10.3897/zookeys.1187.108497 (PMC10756145; doi:10.3897/zookeys.1187.108497)
Supplement: XML Treatment for Apotropina ornatipennis [file zookeys.1187.108497-treatment16.xml]

<!DOCTYPE tp:taxon-treatment
  PUBLIC "-//TaxonX//DTD Taxonomic Treatment Publishing DTD v0 20100105//EN" "tax-treatment-NSO.dtd">
<tp:taxon-treatment xmlns:tp="http://www.plazi.org/taxpub"><tp:treatment-meta><kwd-group><label>Taxon classification</label><kwd>
                <named-content content-type="kingdom">Animalia</named-content>
              </kwd><kwd>
                <named-content content-type="order">Diptera</named-content>
              </kwd><kwd>
                <named-content content-type="family">Chloropidae</named-content>
              </kwd></kwd-group><mixed-citation publication-type="journal"><person-group><name><surname>Ang</surname><given-names>Yuchen</given-names></name><name><surname>Lumbers</surname><given-names>James</given-names></name><name><surname>Riccardi</surname><given-names>Paula R.</given-names></name></person-group><article-title>﻿A conspectus of Australian <italic><tp:taxon-name><tp:taxon-name-part taxon-name-part-type="genus" reg="Apotropina">Apotropina</tp:taxon-name-part></tp:taxon-name></italic> (<tp:taxon-name><tp:taxon-name-part taxon-name-part-type="order">Diptera</tp:taxon-name-part></tp:taxon-name>, <tp:taxon-name><tp:taxon-name-part taxon-name-part-type="family">Chloropidae</tp:taxon-name-part></tp:taxon-name>) with the description of two new species</article-title><source>Zookeys</source><day>21</day><month>12</month><year>2023</year><volume>1187</volume><fpage>261</fpage><lpage>299</lpage><pub-id pub-id-type="doi">10.3897/zookeys.1187.108497</pub-id></mixed-citation></tp:treatment-meta><tp:nomenclature><label>﻿</label><tp:taxon-name>
              <object-id xmlns:xlink="http://www.w3.org/1999/xlink" content-type="arpha" xlink:type="simple">29726E8A-1F1E-546E-B9A9-8186A7123D08</object-id>
              <tp:taxon-name-part taxon-name-part-type="genus" reg="Apotropina">Apotropina</tp:taxon-name-part>
              <tp:taxon-name-part taxon-name-part-type="species" reg="ornatipennis">ornatipennis</tp:taxon-name-part>
            </tp:taxon-name><tp:taxon-authority>(Malloch, 1940)</tp:taxon-authority><xref ref-type="fig" rid="F16">Fig. 16A–C</xref><tp:nomenclature-citation-list><tp:nomenclature-citation><tp:taxon-name>
                  <tp:taxon-name-part taxon-name-part-type="genus" reg="Parahippelates">Parahippelates</tp:taxon-name-part>
                  <tp:taxon-name-part taxon-name-part-type="species" reg="ornatipennis">ornatipennis</tp:taxon-name-part>
                </tp:taxon-name><comment>Malloch, 1923: 620.</comment></tp:nomenclature-citation><tp:nomenclature-citation><tp:taxon-name><tp:taxon-name-part taxon-name-part-type="genus" reg="Lasiopleura">Lasiopleura</tp:taxon-name-part> (<tp:taxon-name-part taxon-name-part-type="subgenus" reg="Lasiopleura">Lasiopleura</tp:taxon-name-part>) <tp:taxon-name-part taxon-name-part-type="species" reg="ornatipennis">ornatipennis</tp:taxon-name-part></tp:taxon-name><comment>: <xref ref-type="bibr" rid="B14">Malloch 1940</xref>: 270.</comment></tp:nomenclature-citation></tp:nomenclature-citation-list></tp:nomenclature><tp:treatment-sec sec-type="type locality" id="SECID0EDBBI"><title>Type locality and distribution.</title><p>Australia: Victoria (Chelsea), New South Wales (Collaroy, nr. Sydney).</p></tp:treatment-sec><tp:treatment-sec sec-type="material" id="SECID0EIBBI"><title>Examined material.</title><p><bold><italic>Holotype</italic></bold> ♀ Label transcription: “Chelsea, V., 28.9.19; <italic><tp:taxon-name><tp:taxon-name-part taxon-name-part-type="genus" reg="Parahippelates">Parahippelates</tp:taxon-name-part><tp:taxon-name-part taxon-name-part-type="species" reg="ornatipennis">ornatipennis</tp:taxon-name-part></tp:taxon-name></italic> Type, Det. J.R.Malloch”. Deposited in the <named-content xmlns:xlink="http://www.w3.org/1999/xlink" content-type="dwc:institutional_code" xlink:title="South Australia Museum" xlink:href="http://grbio.org/institution/south-australia-museum" xlink:type="simple">SAMA</named-content>.</p></tp:treatment-sec><tp:treatment-sec sec-type="Taxonomic notes" id="SECID0ECCBI"><title>Taxonomic notes.</title><p><italic><tp:taxon-name><tp:taxon-name-part taxon-name-part-type="genus" reg="Apotropina">Apotropina</tp:taxon-name-part><tp:taxon-name-part taxon-name-part-type="species" reg="ornatipennis">ornatipennis</tp:taxon-name-part></tp:taxon-name></italic> belongs to a group of described species (including <italic><tp:taxon-name><tp:taxon-name-part taxon-name-part-type="genus" reg="Apotropina">A.</tp:taxon-name-part><tp:taxon-name-part taxon-name-part-type="species" reg="exquisita">exquisita</tp:taxon-name-part></tp:taxon-name></italic>, <italic><tp:taxon-name><tp:taxon-name-part taxon-name-part-type="genus" reg="Apotropina">A.</tp:taxon-name-part><tp:taxon-name-part taxon-name-part-type="species" reg="proxima">proxima</tp:taxon-name-part></tp:taxon-name></italic> and <italic><tp:taxon-name><tp:taxon-name-part taxon-name-part-type="genus" reg="Apotropina">A.</tp:taxon-name-part><tp:taxon-name-part taxon-name-part-type="species" reg="raymenti">raymenti</tp:taxon-name-part></tp:taxon-name></italic>) that have dark bodies with shiny tomentosity, wings with distinct dark patterning covering at least the medial region from costal margin to beyond R<sub>2+3</sub> vein, and usually shiny-white alula. <italic><tp:taxon-name><tp:taxon-name-part taxon-name-part-type="genus" reg="Apotropina">Apotropina</tp:taxon-name-part><tp:taxon-name-part taxon-name-part-type="species" reg="ornatipennis">ornatipennis</tp:taxon-name-part></tp:taxon-name></italic> can be distinguished from other species in this group with the following combination of characters: short capitate proboscis, with more than two distal tarsal segments dark, katepisternum completely whitish tomentose, wing veins lighter basally, darker brown near apex, femora dark but broadly yellow at least a quarter to the apices (Fig. <xref ref-type="fig" rid="F16">16A, B</xref>). This species is only known from female specimens, male morphology unknown. However, there is evidence that species in this group may have sexually dimorphic color patterns (see Fig. <xref ref-type="fig" rid="F1">1</xref>) where males may have more prominent patterns than females. Chaetotaxy as observed: 1 vibrissa; 2 moderately-strong proclinate interfrontal setae; 2 postpronotal setae; 1+1 notopleural setae; short weak biseriate acrostichal row only in medial region of scutum; katepisternal seta missing/indistinct. Original description in Suppl. material <xref ref-type="supplementary-material" rid="S1">1</xref>.</p><fig id="F16" position="float" orientation="portrait"><object-id xmlns:xlink="http://www.w3.org/1999/xlink" content-type="doi" xlink:type="simple">10.3897/zookeys.1187.108497.figure16</object-id><object-id xmlns:xlink="http://www.w3.org/1999/xlink" content-type="arpha" xlink:type="simple">00347C85-FA03-579D-AC10-F3312F5EE1A8</object-id><label>Figure 16.</label><caption><p><italic><tp:taxon-name><tp:taxon-name-part taxon-name-part-type="genus" reg="Apotropina">Apotropina</tp:taxon-name-part><tp:taxon-name-part taxon-name-part-type="species" reg="ornatipennis">ornatipennis</tp:taxon-name-part></tp:taxon-name></italic> (Malloch) holotype ♀ <bold>A</bold> habitus, lateral view <bold>B</bold> habitus, dorsal view <bold>C</bold> specimen labels.</p></caption><graphic xmlns:xlink="http://www.w3.org/1999/xlink" xlink:href="zookeys-1187-261_article-108497__-g016.jpg" position="float" orientation="portrait" xlink:type="simple" id="oo_955917.jpg"><uri content-type="original_file" xlink:type="simple">https://binary.pensoft.net/fig/955917</uri></graphic></fig></tp:treatment-sec><tp:treatment-sec><!--Section generated to contain objects referenced in tp:taxon-treatment.--><fig id="F1" position="float" orientation="portrait"><object-id xmlns:xlink="http://www.w3.org/1999/xlink" content-type="doi" xlink:type="simple">10.3897/zookeys.1187.108497.figure1</object-id><object-id xmlns:xlink="http://www.w3.org/1999/xlink" content-type="arpha" xlink:type="simple">448EED8C-47FF-5372-B81E-452D015A5DCF</object-id><label>Figure 1.</label><caption><p>In situ photo of <italic><tp:taxon-name><tp:taxon-name-part taxon-name-part-type="genus" reg="Apotropina">Apotropina</tp:taxon-name-part></tp:taxon-name></italic> sp. showing sexual dimorphism. iNaturalist observation (<xref ref-type="bibr" rid="B6">Grove 2019</xref>) of two individuals (likely of <italic><tp:taxon-name><tp:taxon-name-part taxon-name-part-type="genus" reg="Apotropina">A.</tp:taxon-name-part><tp:taxon-name-part taxon-name-part-type="species" reg="ornatipennis">ornatipennis</tp:taxon-name-part></tp:taxon-name></italic> (Malloch) or similar where ♂ wings (bottom left) have color pattern extending to wing apices (blue arrow), while the ♀ color pattern (top right) does not (red arrow).</p></caption><graphic xmlns:xlink="http://www.w3.org/1999/xlink" xlink:href="zookeys-1187-261_article-108497__-g001.jpg" position="float" orientation="portrait" xlink:type="simple" id="oo_955902.jpg"><uri content-type="original_file" xlink:type="simple">https://binary.pensoft.net/fig/955902</uri></graphic></fig><supplementary-material xmlns:xlink="http://www.w3.org/1999/xlink" id="S1" position="float" orientation="portrait" xlink:type="simple"><object-id content-type="doi" xlink:type="simple">10.3897/zookeys.1187.108497.suppl1</object-id><object-id content-type="zenodo_dep_id" xlink:type="simple">10427309</object-id><object-id content-type="arpha" xlink:type="simple">C06E5337-57AB-57EA-80AE-27136B08D134</object-id><label>Supplementary material 1</label><caption><p>Original descriptions and relevant subsequent taxonomic notes for Australian <italic><tp:taxon-name><tp:taxon-name-part taxon-name-part-type="genus" reg="Apotropina">Apotropina</tp:taxon-name-part></tp:taxon-name></italic> fauna</p></caption><statement content-type="dataType"><label>Data type</label><p>pdf</p></statement><media xlink:href="zookeys-1187-261_article-108497__-s001.pdf" mimetype="application" mime-subtype="pdf" position="float" orientation="portrait" xlink:type="simple" id="oo_955927.pdf"><uri content-type="original_file" xlink:type="simple">https://binary.pensoft.net/file/955927</uri></media><permissions><license xlink:type="simple"><license-p>This dataset is made available under the Open Database License (http://opendatacommons.org/licenses/odbl/1.0/). The Open Database License (ODbL) is a license agreement intended to allow users to freely share, modify, and use this Dataset while maintaining this same freedom for others, provided that the original source and author(s) are credited.</license-p></license></permissions><attrib specific-use="authors">Yuchen Ang, James Lumbers, Paula R. Riccardi</attrib></supplementary-material></tp:treatment-sec><ref-list><ref id="B14"><mixed-citation xmlns:xlink="http://www.w3.org/1999/xlink" xlink:type="simple"><person-group><name name-style="western"><surname>Malloch</surname><given-names>JR</given-names></name></person-group> (<year>1940</year>) <article-title>Notes on Australian <tp:taxon-name><tp:taxon-name-part taxon-name-part-type="order">Diptera</tp:taxon-name-part></tp:taxon-name>, XXXVIII. Family <tp:taxon-name><tp:taxon-name-part taxon-name-part-type="family">Chloropidae</tp:taxon-name-part></tp:taxon-name>, Part II.</article-title><source>Proceedings of the Linnean Society of New South Wales</source><volume>65</volume>(<issue>3–4</issue>): <fpage>261</fpage>–<lpage>288</lpage>.</mixed-citation></ref><ref id="B6"><mixed-citation xmlns:xlink="http://www.w3.org/1999/xlink" xlink:type="simple"><person-group><name name-style="western"><surname>Grove</surname><given-names>S</given-names></name></person-group> (<year>2019</year>) iNaturalist observation. <ext-link xlink:href="https://www.inaturalist.org/observations/1934%C2%AD7756" ext-link-type="uri" xlink:type="simple">https://www.inaturalist.org/observations/1934­7756</ext-link>; <ext-link xlink:href="https://www.inaturalist.org/photos/29751169" ext-link-type="uri" xlink:type="simple">https://www.inaturalist.org/photos/29751169</ext-link> [Accessed 5 June 2023]</mixed-citation></ref></ref-list></tp:taxon-treatment>
