# Supplementary material for: ﻿A conspectus of Australian Apotropina (Diptera, Chloropidae) with the description of two new species
Source: Zookeys. 2023 Dec 21;1187:261–99. doi: 10.3897/zookeys.1187.108497 (PMC10756145; doi:10.3897/zookeys.1187.108497)
Supplement: XML Treatment for Apotropina proxima [file zookeys.1187.108497-treatment19.xml]

<!DOCTYPE tp:taxon-treatment
  PUBLIC "-//TaxonX//DTD Taxonomic Treatment Publishing DTD v0 20100105//EN" "tax-treatment-NSO.dtd">
<tp:taxon-treatment xmlns:tp="http://www.plazi.org/taxpub"><tp:treatment-meta><kwd-group><label>Taxon classification</label><kwd>
                <named-content content-type="kingdom">Animalia</named-content>
              </kwd><kwd>
                <named-content content-type="order">Diptera</named-content>
              </kwd><kwd>
                <named-content content-type="family">Chloropidae</named-content>
              </kwd></kwd-group><mixed-citation publication-type="journal"><person-group><name><surname>Ang</surname><given-names>Yuchen</given-names></name><name><surname>Lumbers</surname><given-names>James</given-names></name><name><surname>Riccardi</surname><given-names>Paula R.</given-names></name></person-group><article-title>﻿A conspectus of Australian <italic><tp:taxon-name><tp:taxon-name-part taxon-name-part-type="genus" reg="Apotropina">Apotropina</tp:taxon-name-part></tp:taxon-name></italic> (<tp:taxon-name><tp:taxon-name-part taxon-name-part-type="order">Diptera</tp:taxon-name-part></tp:taxon-name>, <tp:taxon-name><tp:taxon-name-part taxon-name-part-type="family">Chloropidae</tp:taxon-name-part></tp:taxon-name>) with the description of two new species</article-title><source>Zookeys</source><day>21</day><month>12</month><year>2023</year><volume>1187</volume><fpage>261</fpage><lpage>299</lpage><pub-id pub-id-type="doi">10.3897/zookeys.1187.108497</pub-id></mixed-citation></tp:treatment-meta><tp:nomenclature><label>﻿</label><tp:taxon-name>
              <object-id xmlns:xlink="http://www.w3.org/1999/xlink" content-type="arpha" xlink:type="simple">37B3F485-7C9A-5392-83C7-1076ECBCD18B</object-id>
              <tp:taxon-name-part taxon-name-part-type="genus" reg="Apotropina">Apotropina</tp:taxon-name-part>
              <tp:taxon-name-part taxon-name-part-type="species" reg="proxima">proxima</tp:taxon-name-part>
            </tp:taxon-name><tp:taxon-authority>(Rayment, 1959)</tp:taxon-authority><xref ref-type="fig" rid="F25">Fig. 25E, F</xref><tp:nomenclature-citation-list><tp:nomenclature-citation><tp:taxon-name>
                  <tp:taxon-name-part taxon-name-part-type="genus" reg="Ephydroscinis">Ephydroscinis</tp:taxon-name-part>
                  <tp:taxon-name-part taxon-name-part-type="species" reg="proxima">proxima</tp:taxon-name-part>
                </tp:taxon-name><comment>Rayment, 1959: 332.</comment></tp:nomenclature-citation></tp:nomenclature-citation-list></tp:nomenclature><tp:treatment-sec sec-type="type locality" id="SECID0ECVBI"><title>Type locality and distribution.</title><p>Australia: Victoria (Mt. Richmond Reserve).</p></tp:treatment-sec><tp:treatment-sec sec-type="Taxonomic notes" id="SECID0EHVBI"><title>Taxonomic notes.</title><p><italic><tp:taxon-name><tp:taxon-name-part taxon-name-part-type="genus" reg="Apotropina">Apotropina</tp:taxon-name-part><tp:taxon-name-part taxon-name-part-type="species" reg="proxima">proxima</tp:taxon-name-part></tp:taxon-name></italic> likely belongs to a group of described species (including <italic><tp:taxon-name><tp:taxon-name-part taxon-name-part-type="genus" reg="Apotropina">A.</tp:taxon-name-part><tp:taxon-name-part taxon-name-part-type="species" reg="exquisita">exquisita</tp:taxon-name-part></tp:taxon-name></italic>, <italic><tp:taxon-name><tp:taxon-name-part taxon-name-part-type="genus" reg="Apotropina">A.</tp:taxon-name-part><tp:taxon-name-part taxon-name-part-type="species" reg="ornatipennis">ornatipennis</tp:taxon-name-part></tp:taxon-name></italic> and <italic><tp:taxon-name><tp:taxon-name-part taxon-name-part-type="genus" reg="Apotropina">A.</tp:taxon-name-part><tp:taxon-name-part taxon-name-part-type="species" reg="raymenti">raymenti</tp:taxon-name-part></tp:taxon-name></italic>) that have dark bodies with shiny tomentosity, wings with distinct dark patterning covering at least the medial region from costal margin to beyond R<sub>2+3</sub> vein. Based on the species description, <italic><tp:taxon-name><tp:taxon-name-part taxon-name-part-type="genus" reg="Apotropina">A.</tp:taxon-name-part><tp:taxon-name-part taxon-name-part-type="species" reg="proxima">proxima</tp:taxon-name-part></tp:taxon-name></italic> can be distinguished from other species in this group with its long geniculate proboscis, having only two distal tarsal segments dark and scutum with a silvery-green metallic pattern divided by three longitudinal black lines. The description did not indicate any deposited type material for examination, but did provide drawings which depict the fly with brown macula at the radial sector, a long, geniculate proboscis (Fig. <xref ref-type="fig" rid="F25">25E</xref>) and three longitudinal black strips along the scutum (Fig. <xref ref-type="fig" rid="F25">25F</xref>). However, the illustration does not reflect any “basally angulated fore tibiae” as indicated in the description, and as such the authors have opted to exclude this ambiguous character from the key. This species was described with life history information - as a likely hyperparasitoid associated with two other predatory/parasitoid species <italic><tp:taxon-name><tp:taxon-name-part taxon-name-part-type="genus" reg="Sericophorus">Sericophorus</tp:taxon-name-part><tp:taxon-name-part taxon-name-part-type="species" reg="chalybeus">chalybeus</tp:taxon-name-part></tp:taxon-name></italic> (F. Smith, 1851) (syn. <italic><tp:taxon-name><tp:taxon-name-part taxon-name-part-type="genus" reg="Sericophorus">S.</tp:taxon-name-part><tp:taxon-name-part taxon-name-part-type="species" reg="victoriensis">victoriensis</tp:taxon-name-part></tp:taxon-name></italic> Rayment) and <italic><tp:taxon-name><tp:taxon-name-part taxon-name-part-type="genus" reg="Acanthostethus">Acanthostethus</tp:taxon-name-part><tp:taxon-name-part taxon-name-part-type="species" reg="portlandensis">portlandensis</tp:taxon-name-part></tp:taxon-name></italic> (Rayment, 1953) (<xref ref-type="bibr" rid="B18">Rayment 1959</xref>). Original description in Suppl. material <xref ref-type="supplementary-material" rid="S1">1</xref>, which only reflects the only chaetotaxy as possessing four dorsocentral setae.</p></tp:treatment-sec><tp:treatment-sec><!--Section generated to contain objects referenced in tp:taxon-treatment.--><fig id="F25" position="float" orientation="portrait"><object-id xmlns:xlink="http://www.w3.org/1999/xlink" content-type="doi" xlink:type="simple">10.3897/zookeys.1187.108497.figure25</object-id><object-id xmlns:xlink="http://www.w3.org/1999/xlink" content-type="arpha" xlink:type="simple">38F2F7DD-89C6-5D16-BC6B-6E78DC9DCA87</object-id><label>Figure 25.</label><caption><p>illustrations for various <italic><tp:taxon-name><tp:taxon-name-part taxon-name-part-type="genus" reg="Apotropina">Apotropina</tp:taxon-name-part></tp:taxon-name></italic> spp. <bold>A</bold><italic><tp:taxon-name><tp:taxon-name-part taxon-name-part-type="genus" reg="Apotropina">A.</tp:taxon-name-part><tp:taxon-name-part taxon-name-part-type="species" reg="aequalis">aequalis</tp:taxon-name-part></tp:taxon-name></italic> head, lateral view (from <xref ref-type="bibr" rid="B2">Becker 1911</xref>: Tafel I, Fig. <xref ref-type="fig" rid="F15">15</xref>) <bold>B</bold><italic><tp:taxon-name><tp:taxon-name-part taxon-name-part-type="genus" reg="Apotropina">A.</tp:taxon-name-part><tp:taxon-name-part taxon-name-part-type="species" reg="aequalis">aequalis</tp:taxon-name-part></tp:taxon-name></italic> hind tibial spur (from <xref ref-type="bibr" rid="B14">Malloch 1940</xref>: 271, Fig. <xref ref-type="fig" rid="F15">15</xref>) <bold>C</bold><italic><tp:taxon-name><tp:taxon-name-part taxon-name-part-type="genus" reg="Apotropina">A.</tp:taxon-name-part><tp:taxon-name-part taxon-name-part-type="species" reg="nudiseta">nudiseta</tp:taxon-name-part></tp:taxon-name></italic> antennal arista (from <xref ref-type="bibr" rid="B14">Malloch 1940</xref>: 271, Fig. <xref ref-type="fig" rid="F17">17</xref>) <bold>D</bold><italic><tp:taxon-name><tp:taxon-name-part taxon-name-part-type="genus" reg="Apotropina">A.</tp:taxon-name-part><tp:taxon-name-part taxon-name-part-type="species" reg="nudiseta">nudiseta</tp:taxon-name-part></tp:taxon-name></italic> hind tibial spur (from <xref ref-type="bibr" rid="B14">Malloch 1940</xref>: 271, Fig. <xref ref-type="fig" rid="F18">18</xref>) <bold>E</bold><italic><tp:taxon-name><tp:taxon-name-part taxon-name-part-type="genus" reg="Apotropina">A.</tp:taxon-name-part><tp:taxon-name-part taxon-name-part-type="species" reg="proxima">proxima</tp:taxon-name-part></tp:taxon-name></italic> habitus, lateral view (from <xref ref-type="bibr" rid="B18">Rayment 1959</xref>: plate XXXIX, Fig. <xref ref-type="fig" rid="F1">1</xref>) <bold>F</bold><italic><tp:taxon-name><tp:taxon-name-part taxon-name-part-type="genus" reg="Apotropina">A.</tp:taxon-name-part><tp:taxon-name-part taxon-name-part-type="species" reg="proxima">proxima</tp:taxon-name-part></tp:taxon-name></italic> thorax, dorsal view (from <xref ref-type="bibr" rid="B18">Rayment 1959</xref>: plate XXXIX, Fig. <xref ref-type="fig" rid="F2">2</xref>).</p></caption><graphic xmlns:xlink="http://www.w3.org/1999/xlink" xlink:href="zookeys-1187-261_article-108497__-g025.jpg" position="float" orientation="portrait" xlink:type="simple" id="oo_955926.jpg"><uri content-type="original_file" xlink:type="simple">https://binary.pensoft.net/fig/955926</uri></graphic></fig><fig id="F15" position="float" orientation="portrait"><object-id xmlns:xlink="http://www.w3.org/1999/xlink" content-type="doi" xlink:type="simple">10.3897/zookeys.1187.108497.figure15</object-id><object-id xmlns:xlink="http://www.w3.org/1999/xlink" content-type="arpha" xlink:type="simple">2BC23065-9EBE-519C-BE38-29BB348705D1</object-id><label>Figure 15.</label><caption><p><italic><tp:taxon-name><tp:taxon-name-part taxon-name-part-type="genus" reg="Apotropina">Apotropina</tp:taxon-name-part><tp:taxon-name-part taxon-name-part-type="species" reg="nigripila">nigripila</tp:taxon-name-part></tp:taxon-name></italic> (Duda) syntype ♂ (5c8585) <bold>A</bold> habitus, right lateral view <bold>B</bold> habitus, left lateral view <bold>C</bold> habitus, dorsal view <bold>D</bold> specimen labels.</p></caption><graphic xmlns:xlink="http://www.w3.org/1999/xlink" xlink:href="zookeys-1187-261_article-108497__-g015.jpg" position="float" orientation="portrait" xlink:type="simple" id="oo_955916.jpg"><uri content-type="original_file" xlink:type="simple">https://binary.pensoft.net/fig/955916</uri></graphic></fig><fig id="F17" position="float" orientation="portrait"><object-id xmlns:xlink="http://www.w3.org/1999/xlink" content-type="doi" xlink:type="simple">10.3897/zookeys.1187.108497.figure17</object-id><object-id xmlns:xlink="http://www.w3.org/1999/xlink" content-type="arpha" xlink:type="simple">80499C57-8DCE-5BC9-A5FF-8B7E938B8FBE</object-id><label>Figure 17.</label><caption><p><italic><tp:taxon-name><tp:taxon-name-part taxon-name-part-type="genus" reg="Apotropina">Apotropina</tp:taxon-name-part><tp:taxon-name-part taxon-name-part-type="species" reg="pallipes">pallipes</tp:taxon-name-part></tp:taxon-name></italic> (Malloch) holotype ♀ (K 359228) <bold>A</bold> habitus, lateral view <bold>B</bold> habitus, dorsal view <bold>C</bold> head, anterior view <bold>D</bold> specimen labels.</p></caption><graphic xmlns:xlink="http://www.w3.org/1999/xlink" xlink:href="zookeys-1187-261_article-108497__-g017.jpg" position="float" orientation="portrait" xlink:type="simple" id="oo_955918.jpg"><uri content-type="original_file" xlink:type="simple">https://binary.pensoft.net/fig/955918</uri></graphic></fig><fig id="F18" position="float" orientation="portrait"><object-id xmlns:xlink="http://www.w3.org/1999/xlink" content-type="doi" xlink:type="simple">10.3897/zookeys.1187.108497.figure18</object-id><object-id xmlns:xlink="http://www.w3.org/1999/xlink" content-type="arpha" xlink:type="simple">954D57BE-B8DD-5E8D-8AD8-6855BD8AC9F9</object-id><label>Figure 18.</label><caption><p><italic><tp:taxon-name><tp:taxon-name-part taxon-name-part-type="genus" reg="Apotropina">Apotropina</tp:taxon-name-part><tp:taxon-name-part taxon-name-part-type="species" reg="parva">parva</tp:taxon-name-part></tp:taxon-name></italic> (Malloch) holotype ♀ (K 359229) <bold>A</bold> habitus, lateral view <bold>B</bold> habitus, dorsal view <bold>C</bold> head, anterior view <bold>D</bold> specimen labels.</p></caption><graphic xmlns:xlink="http://www.w3.org/1999/xlink" xlink:href="zookeys-1187-261_article-108497__-g018.jpg" position="float" orientation="portrait" xlink:type="simple" id="oo_955919.jpg"><uri content-type="original_file" xlink:type="simple">https://binary.pensoft.net/fig/955919</uri></graphic></fig><fig id="F1" position="float" orientation="portrait"><object-id xmlns:xlink="http://www.w3.org/1999/xlink" content-type="doi" xlink:type="simple">10.3897/zookeys.1187.108497.figure1</object-id><object-id xmlns:xlink="http://www.w3.org/1999/xlink" content-type="arpha" xlink:type="simple">448EED8C-47FF-5372-B81E-452D015A5DCF</object-id><label>Figure 1.</label><caption><p>In situ photo of <italic><tp:taxon-name><tp:taxon-name-part taxon-name-part-type="genus" reg="Apotropina">Apotropina</tp:taxon-name-part></tp:taxon-name></italic> sp. showing sexual dimorphism. iNaturalist observation (<xref ref-type="bibr" rid="B6">Grove 2019</xref>) of two individuals (likely of <italic><tp:taxon-name><tp:taxon-name-part taxon-name-part-type="genus" reg="Apotropina">A.</tp:taxon-name-part><tp:taxon-name-part taxon-name-part-type="species" reg="ornatipennis">ornatipennis</tp:taxon-name-part></tp:taxon-name></italic> (Malloch) or similar where ♂ wings (bottom left) have color pattern extending to wing apices (blue arrow), while the ♀ color pattern (top right) does not (red arrow).</p></caption><graphic xmlns:xlink="http://www.w3.org/1999/xlink" xlink:href="zookeys-1187-261_article-108497__-g001.jpg" position="float" orientation="portrait" xlink:type="simple" id="oo_955902.jpg"><uri content-type="original_file" xlink:type="simple">https://binary.pensoft.net/fig/955902</uri></graphic></fig><fig id="F2" position="float" orientation="portrait"><object-id xmlns:xlink="http://www.w3.org/1999/xlink" content-type="doi" xlink:type="simple">10.3897/zookeys.1187.108497.figure2</object-id><object-id xmlns:xlink="http://www.w3.org/1999/xlink" content-type="arpha" xlink:type="simple">36639E85-2A7C-54E5-86FC-EC47EBC78678</object-id><label>Figure 2.</label><caption><p><italic><tp:taxon-name><tp:taxon-name-part taxon-name-part-type="genus" reg="Apotropina">Apotropina</tp:taxon-name-part><tp:taxon-name-part taxon-name-part-type="species" reg="maculigena">maculigena</tp:taxon-name-part></tp:taxon-name></italic> Riccardi, sp. nov. ♂♀ <bold>A</bold> ♂ habitus, lateral view <bold>B</bold> ♀ habitus, dorsal view <bold>C</bold> ♂ wing <bold>D</bold> ♂ terminalia, terminal view <bold>E</bold> ♂ terminalia, ventral view <bold>F</bold> hypandrium and phallic complex, lateral view <bold>G</bold> ♂ postabdomen, ventral view <bold>H</bold> egg. Abbreviations: bas, basiphallus; cer, cercus; dis, distiphallus; ep, epandrium; hyp, hypandrium; phal, phallapodeme; phal s, phallapodemic sclerite; pog, postgonite; prg, pregonite; S, syntergosternite; sp, spiracle; spm, sperm pump; st, sternite; sur, surstylus.</p></caption><graphic xmlns:xlink="http://www.w3.org/1999/xlink" xlink:href="zookeys-1187-261_article-108497__-g002.jpg" position="float" orientation="portrait" xlink:type="simple" id="oo_955903.jpg"><uri content-type="original_file" xlink:type="simple">https://binary.pensoft.net/fig/955903</uri></graphic></fig><supplementary-material xmlns:xlink="http://www.w3.org/1999/xlink" id="S1" position="float" orientation="portrait" xlink:type="simple"><object-id content-type="doi" xlink:type="simple">10.3897/zookeys.1187.108497.suppl1</object-id><object-id content-type="zenodo_dep_id" xlink:type="simple">10427309</object-id><object-id content-type="arpha" xlink:type="simple">C06E5337-57AB-57EA-80AE-27136B08D134</object-id><label>Supplementary material 1</label><caption><p>Original descriptions and relevant subsequent taxonomic notes for Australian <italic><tp:taxon-name><tp:taxon-name-part taxon-name-part-type="genus" reg="Apotropina">Apotropina</tp:taxon-name-part></tp:taxon-name></italic> fauna</p></caption><statement content-type="dataType"><label>Data type</label><p>pdf</p></statement><media xlink:href="zookeys-1187-261_article-108497__-s001.pdf" mimetype="application" mime-subtype="pdf" position="float" orientation="portrait" xlink:type="simple" id="oo_955927.pdf"><uri content-type="original_file" xlink:type="simple">https://binary.pensoft.net/file/955927</uri></media><permissions><license xlink:type="simple"><license-p>This dataset is made available under the Open Database License (http://opendatacommons.org/licenses/odbl/1.0/). The Open Database License (ODbL) is a license agreement intended to allow users to freely share, modify, and use this Dataset while maintaining this same freedom for others, provided that the original source and author(s) are credited.</license-p></license></permissions><attrib specific-use="authors">Yuchen Ang, James Lumbers, Paula R. Riccardi</attrib></supplementary-material></tp:treatment-sec><ref-list><ref id="B2"><mixed-citation xmlns:xlink="http://www.w3.org/1999/xlink" xlink:type="simple"><person-group><name name-style="western"><surname>Becker</surname><given-names>T</given-names></name></person-group> (<year>1911</year>) <article-title><tp:taxon-name><tp:taxon-name-part taxon-name-part-type="family">Chloropidae</tp:taxon-name-part></tp:taxon-name>. Eine monographische Studie. III. Teil. Die indo-australische Region.</article-title><source>Annales Historico-Naturales Musei Nationalis Hungarici</source><volume>9</volume>: <fpage>35</fpage>–<lpage>170</lpage>. [Tab I–II.] <ext-link xlink:href="10.5962/bhl.title.9555" ext-link-type="doi" xlink:type="simple">https://doi.org/10.5962/bhl.title.9555</ext-link></mixed-citation></ref><ref id="B14"><mixed-citation xmlns:xlink="http://www.w3.org/1999/xlink" xlink:type="simple"><person-group><name name-style="western"><surname>Malloch</surname><given-names>JR</given-names></name></person-group> (<year>1940</year>) <article-title>Notes on Australian <tp:taxon-name><tp:taxon-name-part taxon-name-part-type="order">Diptera</tp:taxon-name-part></tp:taxon-name>, XXXVIII. Family <tp:taxon-name><tp:taxon-name-part taxon-name-part-type="family">Chloropidae</tp:taxon-name-part></tp:taxon-name>, Part II.</article-title><source>Proceedings of the Linnean Society of New South Wales</source><volume>65</volume>(<issue>3–4</issue>): <fpage>261</fpage>–<lpage>288</lpage>.</mixed-citation></ref><ref id="B18"><mixed-citation xmlns:xlink="http://www.w3.org/1999/xlink" xlink:type="simple"><person-group><name name-style="western"><surname>Rayment</surname><given-names>T</given-names></name></person-group> (<year>1959</year>) <article-title>Hyperparasitism by a minute fly and the specific description of a new species.</article-title><source>Australian Zoologist</source><volume>12</volume>: <fpage>330</fpage>–<lpage>333</lpage>. [pl. XXXIX]</mixed-citation></ref></ref-list></tp:taxon-treatment>
