# Supplementary material for: ﻿A conspectus of Australian Apotropina (Diptera, Chloropidae) with the description of two new species
Source: Zookeys. 2023 Dec 21;1187:261–99. doi: 10.3897/zookeys.1187.108497 (PMC10756145; doi:10.3897/zookeys.1187.108497)
Supplement: XML Treatment for Apotropina pruinosa [file zookeys.1187.108497-treatment20.xml]

<!DOCTYPE tp:taxon-treatment
  PUBLIC "-//TaxonX//DTD Taxonomic Treatment Publishing DTD v0 20100105//EN" "tax-treatment-NSO.dtd">
<tp:taxon-treatment xmlns:tp="http://www.plazi.org/taxpub"><tp:treatment-meta><kwd-group><label>Taxon classification</label><kwd>
                <named-content content-type="kingdom">Animalia</named-content>
              </kwd><kwd>
                <named-content content-type="order">Diptera</named-content>
              </kwd><kwd>
                <named-content content-type="family">Chloropidae</named-content>
              </kwd></kwd-group><mixed-citation publication-type="journal"><person-group><name><surname>Ang</surname><given-names>Yuchen</given-names></name><name><surname>Lumbers</surname><given-names>James</given-names></name><name><surname>Riccardi</surname><given-names>Paula R.</given-names></name></person-group><article-title>﻿A conspectus of Australian <italic><tp:taxon-name><tp:taxon-name-part taxon-name-part-type="genus" reg="Apotropina">Apotropina</tp:taxon-name-part></tp:taxon-name></italic> (<tp:taxon-name><tp:taxon-name-part taxon-name-part-type="order">Diptera</tp:taxon-name-part></tp:taxon-name>, <tp:taxon-name><tp:taxon-name-part taxon-name-part-type="family">Chloropidae</tp:taxon-name-part></tp:taxon-name>) with the description of two new species</article-title><source>Zookeys</source><day>21</day><month>12</month><year>2023</year><volume>1187</volume><fpage>261</fpage><lpage>299</lpage><pub-id pub-id-type="doi">10.3897/zookeys.1187.108497</pub-id></mixed-citation></tp:treatment-meta><tp:nomenclature><label>﻿</label><tp:taxon-name>
              <object-id xmlns:xlink="http://www.w3.org/1999/xlink" content-type="arpha" xlink:type="simple">09C3F4F6-8B66-5E52-BCC1-8AD1F455B950</object-id>
              <tp:taxon-name-part taxon-name-part-type="genus" reg="Apotropina">Apotropina</tp:taxon-name-part>
              <tp:taxon-name-part taxon-name-part-type="species" reg="pruinosa">pruinosa</tp:taxon-name-part>
            </tp:taxon-name><tp:taxon-authority>(Thomson, 1869)</tp:taxon-authority><xref ref-type="fig" rid="F19">Fig. 19A–D</xref><tp:nomenclature-citation-list><tp:nomenclature-citation><tp:taxon-name>
                  <tp:taxon-name-part taxon-name-part-type="genus" reg="Oscinis">Oscinis</tp:taxon-name-part>
                  <tp:taxon-name-part taxon-name-part-type="species" reg="pruinosa">pruinosa</tp:taxon-name-part>
                </tp:taxon-name><comment>Thomson, 1869: 606.</comment></tp:nomenclature-citation><tp:nomenclature-citation><tp:taxon-name>
                  <tp:taxon-name-part taxon-name-part-type="genus" reg="Parahippelates">Parahippelates</tp:taxon-name-part>
                  <tp:taxon-name-part taxon-name-part-type="species" reg="seticauda">seticauda</tp:taxon-name-part>
                </tp:taxon-name><comment><xref ref-type="bibr" rid="B12">Malloch 1928</xref>: 302 (nomenclatural changes: <xref ref-type="bibr" rid="B21">Sabrosky 1955</xref>: 188 [transferred to <tp:taxon-name><tp:taxon-name-part taxon-name-part-type="genus" reg="Lasiopleura">Lasiopleura</tp:taxon-name-part></tp:taxon-name>]; <xref ref-type="bibr" rid="B23">Sabrosky 1989</xref>: 651 [synonymized under <tp:taxon-name><tp:taxon-name-part taxon-name-part-type="genus" reg="Apotropina">A.</tp:taxon-name-part><tp:taxon-name-part taxon-name-part-type="species" reg="pruinosa">pruinosa</tp:taxon-name-part></tp:taxon-name>]).</comment></tp:nomenclature-citation></tp:nomenclature-citation-list></tp:nomenclature><tp:treatment-sec sec-type="type locality" id="SECID0EV2BI"><title>Type locality and distribution.</title><p>Australia: New South Wales (Sydney); Victoria (Warburton).</p></tp:treatment-sec><tp:treatment-sec sec-type="material" id="SECID0E12BI"><title>Examined material.</title><p><bold><italic>Holotype</italic></bold><italic><tp:taxon-name><tp:taxon-name-part taxon-name-part-type="genus" reg="Parahippelates">Parahippelates</tp:taxon-name-part><tp:taxon-name-part taxon-name-part-type="species" reg="seticauda">seticauda</tp:taxon-name-part></tp:taxon-name></italic> Malloch, 1928 ♂ Label transcription: “Australian Museum, K 359230; Sydney, 25.1.25, Health Dept.; HOLOTYPE, <italic><tp:taxon-name><tp:taxon-name-part taxon-name-part-type="genus" reg="Lasiopleura">Lasiopleura</tp:taxon-name-part><tp:taxon-name-part taxon-name-part-type="species" reg="seticauda">seticauda</tp:taxon-name-part></tp:taxon-name></italic> Mall.; <italic><tp:taxon-name><tp:taxon-name-part taxon-name-part-type="genus" reg="Parahippelates">Parahippelates</tp:taxon-name-part><tp:taxon-name-part taxon-name-part-type="species" reg="seticauda">seticauda</tp:taxon-name-part></tp:taxon-name></italic> Type Mall., Det J R Malloch; SPHTM Coll.”; <named-content xmlns:xlink="http://www.w3.org/1999/xlink" content-type="dwc:verbatimCoordinates" xlink:type="simple"><named-content content-type="geo-json" specific-use="{&#34;type&#34;:&#34;Point&#34;,&#34;coordinates&#34;:[151.216667,-33.883333]}" id="NCID0EJ4BI" xlink:type="simple">33°53'S, 151°13'E</named-content></named-content>; Deposited in the <named-content xmlns:xlink="http://www.w3.org/1999/xlink" content-type="dwc:institutional_code" xlink:title="Australian Museum Research Institute" xlink:href="http://grbio.org/institution/australian-museum" xlink:type="simple">AMRI</named-content>.</p></tp:treatment-sec><tp:treatment-sec sec-type="Taxonomic notes" id="SECID0ES4BI"><title>Taxonomic notes.</title><p>This species has a blackish thorax, brownish abdomen with white bands, as well as pale yellow legs, hypopygium and front portion of head. It is distinctive in having its body (including hypopygium) and posterior portion of head completely covered in dusty white pruinosity (Fig. <xref ref-type="fig" rid="F19">19A, B</xref>). It was originally described by <xref ref-type="bibr" rid="B26">Thomson (1869)</xref> under <italic><tp:taxon-name><tp:taxon-name-part taxon-name-part-type="genus" reg="Oscinis">Oscinis</tp:taxon-name-part></tp:taxon-name></italic> Loew; <xref ref-type="bibr" rid="B12">Malloch (1928)</xref> described another species <italic><tp:taxon-name><tp:taxon-name-part taxon-name-part-type="genus" reg="Parahippelates">P.</tp:taxon-name-part><tp:taxon-name-part taxon-name-part-type="species" reg="seticauda">seticauda</tp:taxon-name-part></tp:taxon-name></italic>, which was subsequently transferred to <italic><tp:taxon-name><tp:taxon-name-part taxon-name-part-type="genus" reg="Lasiopleura">Lasiopleura</tp:taxon-name-part></tp:taxon-name></italic> (<xref ref-type="bibr" rid="B21">Sabrosky 1955</xref>) and further synonymized under <italic><tp:taxon-name><tp:taxon-name-part taxon-name-part-type="genus" reg="Apotropina">A.</tp:taxon-name-part><tp:taxon-name-part taxon-name-part-type="species" reg="pruinosa">pruinosa</tp:taxon-name-part></tp:taxon-name></italic> (<xref ref-type="bibr" rid="B23">Sabrosky 1989</xref>). Note that the images provided here are of the <italic><tp:taxon-name><tp:taxon-name-part taxon-name-part-type="genus" reg="Parahippelates">P.</tp:taxon-name-part><tp:taxon-name-part taxon-name-part-type="species" reg="seticauda">seticauda</tp:taxon-name-part></tp:taxon-name></italic> holotype specimen (Fig. <xref ref-type="fig" rid="F19">19A–D</xref>). Chaetotaxy as observed: 1 vibrissa; 1 strong proclinate interfrontal setae; 2 postpronotal setae; 2 scapular setae; 1+1 notopleural setae; short weak reclinate biseriate acrostichal row; 1+3 dorsocentral setae; 1+1 supraalar setae; postalar and intrapostalar setae present; missing/indistinct prescutellar setae; scutellum without discal setulae; katepisternal seta missing/indistinct. Original descriptions and subsequent taxonomic note in Suppl. material <xref ref-type="supplementary-material" rid="S1">1</xref>.</p><fig id="F19" position="float" orientation="portrait"><object-id xmlns:xlink="http://www.w3.org/1999/xlink" content-type="doi" xlink:type="simple">10.3897/zookeys.1187.108497.figure19</object-id><object-id xmlns:xlink="http://www.w3.org/1999/xlink" content-type="arpha" xlink:type="simple">A20CBB52-1FD9-5B7A-8427-99F1AF83E37D</object-id><label>Figure 19.</label><caption><p><italic><tp:taxon-name><tp:taxon-name-part taxon-name-part-type="genus" reg="Parahippelates">Parahippelates</tp:taxon-name-part><tp:taxon-name-part taxon-name-part-type="species" reg="seticauda">seticauda</tp:taxon-name-part></tp:taxon-name></italic> Malloch holotype ♂, (synonym of <italic><tp:taxon-name><tp:taxon-name-part taxon-name-part-type="genus" reg="Apotropina">Apotropina</tp:taxon-name-part><tp:taxon-name-part taxon-name-part-type="species" reg="pruinosa">pruinosa</tp:taxon-name-part></tp:taxon-name></italic>; K 359230) <bold>A</bold> habitus, lateral view <bold>B</bold> habitus, dorsal view <bold>C</bold> head, anterior view <bold>D</bold> specimen labels.</p></caption><graphic xmlns:xlink="http://www.w3.org/1999/xlink" xlink:href="zookeys-1187-261_article-108497__-g019.jpg" position="float" orientation="portrait" xlink:type="simple" id="oo_955920.jpg"><uri content-type="original_file" xlink:type="simple">https://binary.pensoft.net/fig/955920</uri></graphic></fig></tp:treatment-sec><tp:treatment-sec><!--Section generated to contain objects referenced in tp:taxon-treatment.--><supplementary-material xmlns:xlink="http://www.w3.org/1999/xlink" id="S1" position="float" orientation="portrait" xlink:type="simple"><object-id content-type="doi" xlink:type="simple">10.3897/zookeys.1187.108497.suppl1</object-id><object-id content-type="zenodo_dep_id" xlink:type="simple">10427309</object-id><object-id content-type="arpha" xlink:type="simple">C06E5337-57AB-57EA-80AE-27136B08D134</object-id><label>Supplementary material 1</label><caption><p>Original descriptions and relevant subsequent taxonomic notes for Australian <italic><tp:taxon-name><tp:taxon-name-part taxon-name-part-type="genus" reg="Apotropina">Apotropina</tp:taxon-name-part></tp:taxon-name></italic> fauna</p></caption><statement content-type="dataType"><label>Data type</label><p>pdf</p></statement><media xlink:href="zookeys-1187-261_article-108497__-s001.pdf" mimetype="application" mime-subtype="pdf" position="float" orientation="portrait" xlink:type="simple" id="oo_955927.pdf"><uri content-type="original_file" xlink:type="simple">https://binary.pensoft.net/file/955927</uri></media><permissions><license xlink:type="simple"><license-p>This dataset is made available under the Open Database License (http://opendatacommons.org/licenses/odbl/1.0/). The Open Database License (ODbL) is a license agreement intended to allow users to freely share, modify, and use this Dataset while maintaining this same freedom for others, provided that the original source and author(s) are credited.</license-p></license></permissions><attrib specific-use="authors">Yuchen Ang, James Lumbers, Paula R. Riccardi</attrib></supplementary-material></tp:treatment-sec><ref-list><ref id="B12"><mixed-citation xmlns:xlink="http://www.w3.org/1999/xlink" xlink:type="simple"><person-group><name name-style="western"><surname>Malloch</surname><given-names>JR</given-names></name></person-group> (<year>1928</year>) <article-title>Notes on Australian <tp:taxon-name><tp:taxon-name-part taxon-name-part-type="order">Diptera</tp:taxon-name-part></tp:taxon-name>, XIV.</article-title><source>Proceedings of the Linnean Society of New South Wales</source><volume>53</volume>: <fpage>295</fpage>–<lpage>309</lpage>.</mixed-citation></ref><ref id="B21"><mixed-citation xmlns:xlink="http://www.w3.org/1999/xlink" xlink:type="simple"><person-group><name name-style="western"><surname>Sabrosky</surname><given-names>CW</given-names></name></person-group> (<year>1955</year>) <article-title>Notes and descriptions of Australian <tp:taxon-name><tp:taxon-name-part taxon-name-part-type="family">Chloropidae</tp:taxon-name-part></tp:taxon-name> (<tp:taxon-name><tp:taxon-name-part taxon-name-part-type="order">Diptera</tp:taxon-name-part></tp:taxon-name>).</article-title><source>Proceedings of the Linnean Society of New South Wales, Sydney</source><volume>79</volume>: <fpage>182</fpage>–<lpage>192</lpage>.</mixed-citation></ref><ref id="B23"><mixed-citation xmlns:xlink="http://www.w3.org/1999/xlink" xlink:type="simple"><person-group><name name-style="western"><surname>Sabrosky</surname><given-names>CW</given-names></name></person-group> (<year>1989</year>) <article-title>100. Family <tp:taxon-name><tp:taxon-name-part taxon-name-part-type="family">Chloropidae</tp:taxon-name-part></tp:taxon-name>.</article-title> In: <person-group><name name-style="western"><surname>Evenhuis</surname><given-names>N</given-names></name></person-group> (<role>Ed.</role>) <issue-title>Catalog of the Diptera of the Australasian and Oceanian Regions.</issue-title><source>Bishop Museum Press, Honolulu &amp; EJ Brill, Leiden</source>, <fpage>650</fpage>–<lpage>665</lpage>.</mixed-citation></ref><ref id="B26"><mixed-citation xmlns:xlink="http://www.w3.org/1999/xlink" xlink:type="simple"><person-group><name name-style="western"><surname>Thomson</surname><given-names>CG</given-names></name></person-group> (<year>1869</year>) 6. <tp:taxon-name><tp:taxon-name-part taxon-name-part-type="order">Diptera</tp:taxon-name-part></tp:taxon-name>. Species novas descripsit C.G. Thomson. Pp. 443–614, Taf. IX in: Kongliga svenska fregatten Eugenies resa omkring jorden under befäl af C.A. Virgin. Åren 1851–1853. Vetenskapliga Iakttagelser på H.M. Konun OSCAR Den Förstes befallning utgifna af K. Svenska Vetenskaps Akademien. Andra Delen [= Vol. 2]. Zoologi. 1. <tp:taxon-name><tp:taxon-name-part taxon-name-part-type="class">Insecta</tp:taxon-name-part></tp:taxon-name>: V + 617 pp. [Tafl. I-IX; P.A. Norstedt &amp; Söner, Stockholm]</mixed-citation></ref></ref-list></tp:taxon-treatment>
