# Supplementary material for: ﻿A conspectus of Australian Apotropina (Diptera, Chloropidae) with the description of two new species
Source: Zookeys. 2023 Dec 21;1187:261–99. doi: 10.3897/zookeys.1187.108497 (PMC10756145; doi:10.3897/zookeys.1187.108497)
Supplement: XML Treatment for Apotropina raymenti [file zookeys.1187.108497-treatment21.xml]

<!DOCTYPE tp:taxon-treatment
  PUBLIC "-//TaxonX//DTD Taxonomic Treatment Publishing DTD v0 20100105//EN" "tax-treatment-NSO.dtd">
<tp:taxon-treatment xmlns:tp="http://www.plazi.org/taxpub"><tp:treatment-meta><kwd-group><label>Taxon classification</label><kwd>
                <named-content content-type="kingdom">Animalia</named-content>
              </kwd><kwd>
                <named-content content-type="order">Diptera</named-content>
              </kwd><kwd>
                <named-content content-type="family">Chloropidae</named-content>
              </kwd></kwd-group><mixed-citation publication-type="journal"><person-group><name><surname>Ang</surname><given-names>Yuchen</given-names></name><name><surname>Lumbers</surname><given-names>James</given-names></name><name><surname>Riccardi</surname><given-names>Paula R.</given-names></name></person-group><article-title>﻿A conspectus of Australian <italic><tp:taxon-name><tp:taxon-name-part taxon-name-part-type="genus" reg="Apotropina">Apotropina</tp:taxon-name-part></tp:taxon-name></italic> (<tp:taxon-name><tp:taxon-name-part taxon-name-part-type="order">Diptera</tp:taxon-name-part></tp:taxon-name>, <tp:taxon-name><tp:taxon-name-part taxon-name-part-type="family">Chloropidae</tp:taxon-name-part></tp:taxon-name>) with the description of two new species</article-title><source>Zookeys</source><day>21</day><month>12</month><year>2023</year><volume>1187</volume><fpage>261</fpage><lpage>299</lpage><pub-id pub-id-type="doi">10.3897/zookeys.1187.108497</pub-id></mixed-citation></tp:treatment-meta><tp:nomenclature><label>﻿</label><tp:taxon-name>
              <object-id xmlns:xlink="http://www.w3.org/1999/xlink" content-type="arpha" xlink:type="simple">93D3664E-73EC-59FC-9AE4-477E79B06DAD</object-id>
              <tp:taxon-name-part taxon-name-part-type="genus" reg="Apotropina">Apotropina</tp:taxon-name-part>
              <tp:taxon-name-part taxon-name-part-type="species" reg="raymenti">raymenti</tp:taxon-name-part>
            </tp:taxon-name><tp:taxon-authority>(Curran, 1930)</tp:taxon-authority><xref ref-type="fig" rid="F20">Fig. 20A–D</xref><tp:nomenclature-citation-list><tp:nomenclature-citation><tp:taxon-name>
                  <tp:taxon-name-part taxon-name-part-type="genus" reg="Ephydroscinis">Ephydroscinis</tp:taxon-name-part>
                  <tp:taxon-name-part taxon-name-part-type="species" reg="raymenti">raymenti</tp:taxon-name-part>
                </tp:taxon-name><comment>Curran, 1930: 1.</comment></tp:nomenclature-citation><tp:nomenclature-citation><tp:taxon-name>
                  <tp:taxon-name-part taxon-name-part-type="genus" reg="Neoborborus">Neoborborus</tp:taxon-name-part>
                  <tp:taxon-name-part taxon-name-part-type="species" reg="speculabundus">speculabundus</tp:taxon-name-part>
                </tp:taxon-name><comment>: <xref ref-type="bibr" rid="B16">Rayment 1931</xref>: 191; <xref ref-type="bibr" rid="B20">Richards 1973</xref>: 396 (synonymization).</comment></tp:nomenclature-citation></tp:nomenclature-citation-list></tp:nomenclature><tp:treatment-sec sec-type="type locality" id="SECID0EZDCI"><title>Type locality and distribution.</title><p>Australia: Victoria (Sandringham, Pt Phillip).</p></tp:treatment-sec><tp:treatment-sec sec-type="material" id="SECID0E5DCI"><title>Examined material.</title><p><bold><italic>Cotype</italic> [= paratype</bold>] series for <italic><tp:taxon-name><tp:taxon-name-part taxon-name-part-type="genus" reg="Ephydroscinis">Ephydroscinis</tp:taxon-name-part><tp:taxon-name-part taxon-name-part-type="species" reg="raymenti">raymenti</tp:taxon-name-part></tp:taxon-name></italic> Curran, 1930 ♀♀♀ K66965 (separated to three specimens individually: K 559467, K 559468, K 559469). Deposited in the <named-content xmlns:xlink="http://www.w3.org/1999/xlink" content-type="dwc:institutional_code" xlink:title="Australian Museum Research Institute" xlink:href="http://grbio.org/institution/australian-museum" xlink:type="simple">AMRI</named-content>. Label transcription of imaged specimen: “Australian Museum, K 559468; Pt. Phillip, Vict., OCT 1934, T. Rayment; K66965; Cotype”.</p></tp:treatment-sec><tp:treatment-sec sec-type="Taxonomic notes" id="SECID0EYECI"><title>Taxonomic notes.</title><p><italic><tp:taxon-name><tp:taxon-name-part taxon-name-part-type="genus" reg="Apotropina">Apotropina</tp:taxon-name-part><tp:taxon-name-part taxon-name-part-type="species" reg="raymenti">raymenti</tp:taxon-name-part></tp:taxon-name></italic> belongs to a group of described species (including <italic><tp:taxon-name><tp:taxon-name-part taxon-name-part-type="genus" reg="Apotropina">A.</tp:taxon-name-part><tp:taxon-name-part taxon-name-part-type="species" reg="exquisita">exquisita</tp:taxon-name-part></tp:taxon-name></italic>, <italic><tp:taxon-name><tp:taxon-name-part taxon-name-part-type="genus" reg="Apotropina">A.</tp:taxon-name-part><tp:taxon-name-part taxon-name-part-type="species" reg="ornatipennis">ornatipennis</tp:taxon-name-part></tp:taxon-name></italic> and <italic><tp:taxon-name><tp:taxon-name-part taxon-name-part-type="genus" reg="Apotropina">A.</tp:taxon-name-part><tp:taxon-name-part taxon-name-part-type="species" reg="proxima">proxima</tp:taxon-name-part></tp:taxon-name></italic>) that have dark bodies with shiny tomentosity, wings with distinct dark patterning covering at least the medial region from costal margin to beyond R<sub>2+3</sub> vein, and usually shiny-white alula. <italic><tp:taxon-name><tp:taxon-name-part taxon-name-part-type="genus" reg="Apotropina">Apotropina</tp:taxon-name-part><tp:taxon-name-part taxon-name-part-type="species" reg="raymenti">raymenti</tp:taxon-name-part></tp:taxon-name></italic> can be distinguished from other species in this group with the following combination of characters: short capitate proboscis, arista completely brown; scutal color pattern with paired white lateral vittae on postscutum and none on prescutum; katepisternum completely whitish tomentose; wing veins lighter basally but darker near apex (Fig. <xref ref-type="fig" rid="F20">20A, B</xref>). This species is only known from female specimens, male morphology unknown. However, there is evidence that species in this group may have sexually dimorphic color patterns (see Fig. <xref ref-type="fig" rid="F1">1</xref>) where males may have more prominent patterns than females. This species was described with life history information, as a likely parasitoid associated with the bee species <tp:taxon-name><tp:taxon-name-part taxon-name-part-type="genus" reg="Lasioglossum">Lasioglossum</tp:taxon-name-part> (<tp:taxon-name-part taxon-name-part-type="subgenus" reg="Homalictus">Homalictus</tp:taxon-name-part>) <tp:taxon-name-part taxon-name-part-type="species" reg="niveifrons">niveifrons</tp:taxon-name-part></tp:taxon-name> (Cockerell), where it visits the host’s ground burrows near the coastline. <xref ref-type="bibr" rid="B16">Rayment (1931)</xref> further erected a new genus to describe a species, <italic><tp:taxon-name><tp:taxon-name-part taxon-name-part-type="genus" reg="Neoborborus">Neoborborus</tp:taxon-name-part><tp:taxon-name-part taxon-name-part-type="species" reg="speculabundus">speculabundus</tp:taxon-name-part></tp:taxon-name></italic> Rayment under family <tp:taxon-name><tp:taxon-name-part taxon-name-part-type="family">Borboridae</tp:taxon-name-part></tp:taxon-name> Newman [=<tp:taxon-name><tp:taxon-name-part taxon-name-part-type="family">Sphaeroceridae</tp:taxon-name-part></tp:taxon-name> Macquart]; it was subsequently transferred to <tp:taxon-name><tp:taxon-name-part taxon-name-part-type="family">Chloropidae</tp:taxon-name-part></tp:taxon-name> by <xref ref-type="bibr" rid="B20">Richards (1973</xref>: 396) and synonymized under <italic><tp:taxon-name><tp:taxon-name-part taxon-name-part-type="genus" reg="Apotropina">A.</tp:taxon-name-part><tp:taxon-name-part taxon-name-part-type="species" reg="raymenti">raymenti</tp:taxon-name-part></tp:taxon-name></italic> (<xref ref-type="bibr" rid="B23">Sabrosky 1989</xref>). In <named-content xmlns:xlink="http://www.w3.org/1999/xlink" content-type="dwc:institutional_code" xlink:title="Australian Museum Research Institute" xlink:href="http://grbio.org/institution/australian-museum" xlink:type="simple">AMRI</named-content> are deposited a cotype [=paratype] series (K66965) of three female specimens (K 559467, K 559468 (imaged), K 559469). Chaetotaxy as observed: 1 vibrissa; 3 weak proclinate interfrontal setae; 2 postpronotal setae; 2 scapular setae; 1+1 notopleural setae; short weak reclinate biseriate acrostichal row only on the medial region; 1+3 dorsocentral setae; 1+1 supra-alar setae; postalar and intrapostalar setae present; missing/indistinct prescutellar setae; scutellum without discal setulae; katepisternal seta weak. Original descriptions provided in Suppl. material <xref ref-type="supplementary-material" rid="S1">1</xref>.</p><fig id="F20" position="float" orientation="portrait"><object-id xmlns:xlink="http://www.w3.org/1999/xlink" content-type="doi" xlink:type="simple">10.3897/zookeys.1187.108497.figure20</object-id><object-id xmlns:xlink="http://www.w3.org/1999/xlink" content-type="arpha" xlink:type="simple">E3C66B46-3F3B-59FB-A7DB-DE8FBC37604A</object-id><label>Figure 20.</label><caption><p><italic><tp:taxon-name><tp:taxon-name-part taxon-name-part-type="genus" reg="Apotropina">Apotropina</tp:taxon-name-part><tp:taxon-name-part taxon-name-part-type="species" reg="raymenti">raymenti</tp:taxon-name-part></tp:taxon-name></italic> (Curran) ‘cotype’ [=paratype] ♀ (K 559468) <bold>A</bold> habitus, lateral view <bold>B</bold> habitus, dorsal view <bold>C</bold> head, anterior view <bold>D</bold> specimen labels.</p></caption><graphic xmlns:xlink="http://www.w3.org/1999/xlink" xlink:href="zookeys-1187-261_article-108497__-g020.jpg" position="float" orientation="portrait" xlink:type="simple" id="oo_955921.jpg"><uri content-type="original_file" xlink:type="simple">https://binary.pensoft.net/fig/955921</uri></graphic></fig></tp:treatment-sec><tp:treatment-sec><!--Section generated to contain objects referenced in tp:taxon-treatment.--><fig id="F1" position="float" orientation="portrait"><object-id xmlns:xlink="http://www.w3.org/1999/xlink" content-type="doi" xlink:type="simple">10.3897/zookeys.1187.108497.figure1</object-id><object-id xmlns:xlink="http://www.w3.org/1999/xlink" content-type="arpha" xlink:type="simple">448EED8C-47FF-5372-B81E-452D015A5DCF</object-id><label>Figure 1.</label><caption><p>In situ photo of <italic><tp:taxon-name><tp:taxon-name-part taxon-name-part-type="genus" reg="Apotropina">Apotropina</tp:taxon-name-part></tp:taxon-name></italic> sp. showing sexual dimorphism. iNaturalist observation (<xref ref-type="bibr" rid="B6">Grove 2019</xref>) of two individuals (likely of <italic><tp:taxon-name><tp:taxon-name-part taxon-name-part-type="genus" reg="Apotropina">A.</tp:taxon-name-part><tp:taxon-name-part taxon-name-part-type="species" reg="ornatipennis">ornatipennis</tp:taxon-name-part></tp:taxon-name></italic> (Malloch) or similar where ♂ wings (bottom left) have color pattern extending to wing apices (blue arrow), while the ♀ color pattern (top right) does not (red arrow).</p></caption><graphic xmlns:xlink="http://www.w3.org/1999/xlink" xlink:href="zookeys-1187-261_article-108497__-g001.jpg" position="float" orientation="portrait" xlink:type="simple" id="oo_955902.jpg"><uri content-type="original_file" xlink:type="simple">https://binary.pensoft.net/fig/955902</uri></graphic></fig><supplementary-material xmlns:xlink="http://www.w3.org/1999/xlink" id="S1" position="float" orientation="portrait" xlink:type="simple"><object-id content-type="doi" xlink:type="simple">10.3897/zookeys.1187.108497.suppl1</object-id><object-id content-type="zenodo_dep_id" xlink:type="simple">10427309</object-id><object-id content-type="arpha" xlink:type="simple">C06E5337-57AB-57EA-80AE-27136B08D134</object-id><label>Supplementary material 1</label><caption><p>Original descriptions and relevant subsequent taxonomic notes for Australian <italic><tp:taxon-name><tp:taxon-name-part taxon-name-part-type="genus" reg="Apotropina">Apotropina</tp:taxon-name-part></tp:taxon-name></italic> fauna</p></caption><statement content-type="dataType"><label>Data type</label><p>pdf</p></statement><media xlink:href="zookeys-1187-261_article-108497__-s001.pdf" mimetype="application" mime-subtype="pdf" position="float" orientation="portrait" xlink:type="simple" id="oo_955927.pdf"><uri content-type="original_file" xlink:type="simple">https://binary.pensoft.net/file/955927</uri></media><permissions><license xlink:type="simple"><license-p>This dataset is made available under the Open Database License (http://opendatacommons.org/licenses/odbl/1.0/). The Open Database License (ODbL) is a license agreement intended to allow users to freely share, modify, and use this Dataset while maintaining this same freedom for others, provided that the original source and author(s) are credited.</license-p></license></permissions><attrib specific-use="authors">Yuchen Ang, James Lumbers, Paula R. Riccardi</attrib></supplementary-material></tp:treatment-sec><ref-list><ref id="B16"><mixed-citation xmlns:xlink="http://www.w3.org/1999/xlink" xlink:type="simple"><person-group><name name-style="western"><surname>Rayment</surname><given-names>T</given-names></name></person-group> (<year>1931</year>) <article-title>The furrow-bees and a fly.</article-title><source>The Victorian Naturalist</source><volume>47</volume>: <fpage>184</fpage>–<lpage>191</lpage>.</mixed-citation></ref><ref id="B20"><mixed-citation xmlns:xlink="http://www.w3.org/1999/xlink" xlink:type="simple"><person-group><name name-style="western"><surname>Richards</surname><given-names>OW</given-names></name></person-group> (<year>1973</year>) <article-title>The <tp:taxon-name><tp:taxon-name-part taxon-name-part-type="family">Sphaeroceridae</tp:taxon-name-part></tp:taxon-name> (= <tp:taxon-name><tp:taxon-name-part taxon-name-part-type="family">Borboridae</tp:taxon-name-part></tp:taxon-name> or <tp:taxon-name><tp:taxon-name-part taxon-name-part-type="family">Cypselidae</tp:taxon-name-part></tp:taxon-name>; <tp:taxon-name><tp:taxon-name-part taxon-name-part-type="order">Diptera</tp:taxon-name-part></tp:taxon-name><tp:taxon-name><tp:taxon-name-part taxon-name-part-type="suborder">Cyclorrhapha</tp:taxon-name-part></tp:taxon-name>) of the Australian Region.</article-title><source>Australian Journal of Zoology, supplementary Series</source><volume>22</volume>: <fpage>297</fpage>–<lpage>401</lpage>. <ext-link xlink:href="10.1071/AJZS022" ext-link-type="doi" xlink:type="simple">https://doi.org/10.1071/AJZS022</ext-link></mixed-citation></ref><ref id="B6"><mixed-citation xmlns:xlink="http://www.w3.org/1999/xlink" xlink:type="simple"><person-group><name name-style="western"><surname>Grove</surname><given-names>S</given-names></name></person-group> (<year>2019</year>) iNaturalist observation. <ext-link xlink:href="https://www.inaturalist.org/observations/1934%C2%AD7756" ext-link-type="uri" xlink:type="simple">https://www.inaturalist.org/observations/1934­7756</ext-link>; <ext-link xlink:href="https://www.inaturalist.org/photos/29751169" ext-link-type="uri" xlink:type="simple">https://www.inaturalist.org/photos/29751169</ext-link> [Accessed 5 June 2023]</mixed-citation></ref><ref id="B23"><mixed-citation xmlns:xlink="http://www.w3.org/1999/xlink" xlink:type="simple"><person-group><name name-style="western"><surname>Sabrosky</surname><given-names>CW</given-names></name></person-group> (<year>1989</year>) <article-title>100. Family <tp:taxon-name><tp:taxon-name-part taxon-name-part-type="family">Chloropidae</tp:taxon-name-part></tp:taxon-name>.</article-title> In: <person-group><name name-style="western"><surname>Evenhuis</surname><given-names>N</given-names></name></person-group> (<role>Ed.</role>) <issue-title>Catalog of the Diptera of the Australasian and Oceanian Regions.</issue-title><source>Bishop Museum Press, Honolulu &amp; EJ Brill, Leiden</source>, <fpage>650</fpage>–<lpage>665</lpage>.</mixed-citation></ref></ref-list></tp:taxon-treatment>
