# Supplementary material for: ﻿A conspectus of Australian Apotropina (Diptera, Chloropidae) with the description of two new species
Source: Zookeys. 2023 Dec 21;1187:261–99. doi: 10.3897/zookeys.1187.108497 (PMC10756145; doi:10.3897/zookeys.1187.108497)
Supplement: XML Treatment for Apotropina taylori [file zookeys.1187.108497-treatment23.xml]

<!DOCTYPE tp:taxon-treatment
  PUBLIC "-//TaxonX//DTD Taxonomic Treatment Publishing DTD v0 20100105//EN" "tax-treatment-NSO.dtd">
<tp:taxon-treatment xmlns:tp="http://www.plazi.org/taxpub"><tp:treatment-meta><kwd-group><label>Taxon classification</label><kwd>
                <named-content content-type="kingdom">Animalia</named-content>
              </kwd><kwd>
                <named-content content-type="order">Diptera</named-content>
              </kwd><kwd>
                <named-content content-type="family">Chloropidae</named-content>
              </kwd></kwd-group><mixed-citation publication-type="journal"><person-group><name><surname>Ang</surname><given-names>Yuchen</given-names></name><name><surname>Lumbers</surname><given-names>James</given-names></name><name><surname>Riccardi</surname><given-names>Paula R.</given-names></name></person-group><article-title>﻿A conspectus of Australian <italic><tp:taxon-name><tp:taxon-name-part taxon-name-part-type="genus" reg="Apotropina">Apotropina</tp:taxon-name-part></tp:taxon-name></italic> (<tp:taxon-name><tp:taxon-name-part taxon-name-part-type="order">Diptera</tp:taxon-name-part></tp:taxon-name>, <tp:taxon-name><tp:taxon-name-part taxon-name-part-type="family">Chloropidae</tp:taxon-name-part></tp:taxon-name>) with the description of two new species</article-title><source>Zookeys</source><day>21</day><month>12</month><year>2023</year><volume>1187</volume><fpage>261</fpage><lpage>299</lpage><pub-id pub-id-type="doi">10.3897/zookeys.1187.108497</pub-id></mixed-citation></tp:treatment-meta><tp:nomenclature><label>﻿</label><tp:taxon-name>
              <object-id xmlns:xlink="http://www.w3.org/1999/xlink" content-type="arpha" xlink:type="simple">33DE0CD9-CD05-5A72-8B88-E8E0889B58BD</object-id>
              <tp:taxon-name-part taxon-name-part-type="genus" reg="Apotropina">Apotropina</tp:taxon-name-part>
              <tp:taxon-name-part taxon-name-part-type="species" reg="taylori">taylori</tp:taxon-name-part>
            </tp:taxon-name><tp:taxon-authority>(Malloch, 1940)</tp:taxon-authority><xref ref-type="fig" rid="F22">Fig. 22A–D</xref><tp:nomenclature-citation-list><tp:nomenclature-citation><tp:taxon-name><tp:taxon-name-part taxon-name-part-type="genus" reg="Lasiopleura">Lasiopleura</tp:taxon-name-part> (<tp:taxon-name-part taxon-name-part-type="subgenus" reg="Lasiopleura">Lasiopleura</tp:taxon-name-part>) <tp:taxon-name-part taxon-name-part-type="species" reg="taylori">taylori</tp:taxon-name-part></tp:taxon-name><comment>Malloch, 1940: 273.</comment></tp:nomenclature-citation></tp:nomenclature-citation-list></tp:nomenclature><tp:treatment-sec sec-type="type locality" id="SECID0ELRCI"><title>Type locality and distribution.</title><p>Australia: New South Wales (Blue Mts; Hampton).</p></tp:treatment-sec><tp:treatment-sec sec-type="material" id="SECID0EQRCI"><title>Examined material.</title><p><bold><italic>Holotype</italic></bold> ♂ Label transcription: “Australian Museum, K 359231; Blue Mtns., 13.4.22, Health Dept.; Presumed HOLOTYPE, <italic><tp:taxon-name><tp:taxon-name-part taxon-name-part-type="genus" reg="Lasiopleura">Lasiopleura</tp:taxon-name-part><tp:taxon-name-part taxon-name-part-type="species" reg="taylori">taylori</tp:taxon-name-part></tp:taxon-name></italic> MALL., (ex. MALL. Colln 1954), det Sabrosky; HOLOTPYE <italic><tp:taxon-name><tp:taxon-name-part taxon-name-part-type="genus" reg="Lasiopleura">Lasiopleura</tp:taxon-name-part><tp:taxon-name-part taxon-name-part-type="species" reg="taylori">taylori</tp:taxon-name-part></tp:taxon-name></italic>; SPHTM Coll.”; Deposited in the <named-content xmlns:xlink="http://www.w3.org/1999/xlink" content-type="dwc:institutional_code" xlink:title="Australian Museum Research Institute" xlink:href="http://grbio.org/institution/australian-museum" xlink:type="simple">AMRI</named-content>.</p></tp:treatment-sec><tp:treatment-sec sec-type="Taxonomic notes" id="SECID0EVSCI"><title>Taxonomic notes.</title><p>This species has a dark brown body and largely testaceous head and legs, largely covered in pruinosity, superficially similar to <italic><tp:taxon-name><tp:taxon-name-part taxon-name-part-type="genus" reg="Apotropina">A.</tp:taxon-name-part><tp:taxon-name-part taxon-name-part-type="species" reg="pruinosa">pruinosa</tp:taxon-name-part></tp:taxon-name></italic>, but can be distinguished from that species based on its brownish antennae (which is fully yellow in <italic><tp:taxon-name><tp:taxon-name-part taxon-name-part-type="genus" reg="Apotropina">A.</tp:taxon-name-part><tp:taxon-name-part taxon-name-part-type="species" reg="pruinosa">pruinosa</tp:taxon-name-part></tp:taxon-name></italic>; see Fig. <xref ref-type="fig" rid="F19">19A</xref>) and its overall darker color (Fig. <xref ref-type="fig" rid="F22">22A–C</xref>). It was described based on male specimen and is only known from the type locality. Female morphology unknown. This species does not have any immediately distinctive diagnosable character sets but can be identified based on the provided key. Chaetotaxy as observed: 2 vibrissae; 3 strong slightly inclinate interfrontal setae; 2 postpronotal setae; 2 scapular setae; 1+1 notopleural setae; short weak reclinate biseriate acrostichal row; 1+3 dorsocentral setae; katepisternal seta missing/indistinct. Original description in Suppl. material <xref ref-type="supplementary-material" rid="S1">1</xref>.</p><fig id="F22" position="float" orientation="portrait"><object-id xmlns:xlink="http://www.w3.org/1999/xlink" content-type="doi" xlink:type="simple">10.3897/zookeys.1187.108497.figure22</object-id><object-id xmlns:xlink="http://www.w3.org/1999/xlink" content-type="arpha" xlink:type="simple">01130053-4443-59AC-881B-172DBF246C41</object-id><label>Figure 22.</label><caption><p><italic><tp:taxon-name><tp:taxon-name-part taxon-name-part-type="genus" reg="Apotropina">Apotropina</tp:taxon-name-part><tp:taxon-name-part taxon-name-part-type="species" reg="taylori">taylori</tp:taxon-name-part></tp:taxon-name></italic> (Malloch) holotype ♂ (K 359231) <bold>A</bold> habitus, lateral view <bold>B</bold> habitus, dorsal view <bold>C</bold> head, anterior view <bold>D</bold> specimen labels.</p></caption><graphic xmlns:xlink="http://www.w3.org/1999/xlink" xlink:href="zookeys-1187-261_article-108497__-g022.jpg" position="float" orientation="portrait" xlink:type="simple" id="oo_955923.jpg"><uri content-type="original_file" xlink:type="simple">https://binary.pensoft.net/fig/955923</uri></graphic></fig></tp:treatment-sec><tp:treatment-sec><!--Section generated to contain objects referenced in tp:taxon-treatment.--><fig id="F19" position="float" orientation="portrait"><object-id xmlns:xlink="http://www.w3.org/1999/xlink" content-type="doi" xlink:type="simple">10.3897/zookeys.1187.108497.figure19</object-id><object-id xmlns:xlink="http://www.w3.org/1999/xlink" content-type="arpha" xlink:type="simple">A20CBB52-1FD9-5B7A-8427-99F1AF83E37D</object-id><label>Figure 19.</label><caption><p><italic><tp:taxon-name><tp:taxon-name-part taxon-name-part-type="genus" reg="Parahippelates">Parahippelates</tp:taxon-name-part><tp:taxon-name-part taxon-name-part-type="species" reg="seticauda">seticauda</tp:taxon-name-part></tp:taxon-name></italic> Malloch holotype ♂, (synonym of <italic><tp:taxon-name><tp:taxon-name-part taxon-name-part-type="genus" reg="Apotropina">Apotropina</tp:taxon-name-part><tp:taxon-name-part taxon-name-part-type="species" reg="pruinosa">pruinosa</tp:taxon-name-part></tp:taxon-name></italic>; K 359230) <bold>A</bold> habitus, lateral view <bold>B</bold> habitus, dorsal view <bold>C</bold> head, anterior view <bold>D</bold> specimen labels.</p></caption><graphic xmlns:xlink="http://www.w3.org/1999/xlink" xlink:href="zookeys-1187-261_article-108497__-g019.jpg" position="float" orientation="portrait" xlink:type="simple" id="oo_955920.jpg"><uri content-type="original_file" xlink:type="simple">https://binary.pensoft.net/fig/955920</uri></graphic></fig><supplementary-material xmlns:xlink="http://www.w3.org/1999/xlink" id="S1" position="float" orientation="portrait" xlink:type="simple"><object-id content-type="doi" xlink:type="simple">10.3897/zookeys.1187.108497.suppl1</object-id><object-id content-type="zenodo_dep_id" xlink:type="simple">10427309</object-id><object-id content-type="arpha" xlink:type="simple">C06E5337-57AB-57EA-80AE-27136B08D134</object-id><label>Supplementary material 1</label><caption><p>Original descriptions and relevant subsequent taxonomic notes for Australian <italic><tp:taxon-name><tp:taxon-name-part taxon-name-part-type="genus" reg="Apotropina">Apotropina</tp:taxon-name-part></tp:taxon-name></italic> fauna</p></caption><statement content-type="dataType"><label>Data type</label><p>pdf</p></statement><media xlink:href="zookeys-1187-261_article-108497__-s001.pdf" mimetype="application" mime-subtype="pdf" position="float" orientation="portrait" xlink:type="simple" id="oo_955927.pdf"><uri content-type="original_file" xlink:type="simple">https://binary.pensoft.net/file/955927</uri></media><permissions><license xlink:type="simple"><license-p>This dataset is made available under the Open Database License (http://opendatacommons.org/licenses/odbl/1.0/). The Open Database License (ODbL) is a license agreement intended to allow users to freely share, modify, and use this Dataset while maintaining this same freedom for others, provided that the original source and author(s) are credited.</license-p></license></permissions><attrib specific-use="authors">Yuchen Ang, James Lumbers, Paula R. Riccardi</attrib></supplementary-material></tp:treatment-sec></tp:taxon-treatment>
