# Supplementary material for: ﻿A conspectus of Australian Apotropina (Diptera, Chloropidae) with the description of two new species
Source: Zookeys. 2023 Dec 21;1187:261–99. doi: 10.3897/zookeys.1187.108497 (PMC10756145; doi:10.3897/zookeys.1187.108497)
Supplement: XML Treatment for Apotropina bispinosa [file zookeys.1187.108497-treatment25.xml]

<!DOCTYPE tp:taxon-treatment
  PUBLIC "-//TaxonX//DTD Taxonomic Treatment Publishing DTD v0 20100105//EN" "tax-treatment-NSO.dtd">
<tp:taxon-treatment xmlns:tp="http://www.plazi.org/taxpub"><tp:treatment-meta><kwd-group><label>Taxon classification</label><kwd>
                <named-content content-type="kingdom">Animalia</named-content>
              </kwd><kwd>
                <named-content content-type="order">Diptera</named-content>
              </kwd><kwd>
                <named-content content-type="family">Chloropidae</named-content>
              </kwd></kwd-group><mixed-citation publication-type="journal"><person-group><name><surname>Ang</surname><given-names>Yuchen</given-names></name><name><surname>Lumbers</surname><given-names>James</given-names></name><name><surname>Riccardi</surname><given-names>Paula R.</given-names></name></person-group><article-title>﻿A conspectus of Australian <italic><tp:taxon-name><tp:taxon-name-part taxon-name-part-type="genus" reg="Apotropina">Apotropina</tp:taxon-name-part></tp:taxon-name></italic> (<tp:taxon-name><tp:taxon-name-part taxon-name-part-type="order">Diptera</tp:taxon-name-part></tp:taxon-name>, <tp:taxon-name><tp:taxon-name-part taxon-name-part-type="family">Chloropidae</tp:taxon-name-part></tp:taxon-name>) with the description of two new species</article-title><source>Zookeys</source><day>21</day><month>12</month><year>2023</year><volume>1187</volume><fpage>261</fpage><lpage>299</lpage><pub-id pub-id-type="doi">10.3897/zookeys.1187.108497</pub-id></mixed-citation></tp:treatment-meta><tp:nomenclature><label>﻿</label><tp:taxon-name>
              <object-id xmlns:xlink="http://www.w3.org/1999/xlink" content-type="arpha" xlink:type="simple">F289F676-3AE8-51FF-A498-7D5E2AFBC763</object-id>
              <tp:taxon-name-part taxon-name-part-type="genus" reg="Apotropina">Apotropina</tp:taxon-name-part>
              <tp:taxon-name-part taxon-name-part-type="species" reg="bispinosa">bispinosa</tp:taxon-name-part>
            </tp:taxon-name><tp:taxon-authority>(Becker, 1911)</tp:taxon-authority><xref ref-type="fig" rid="F24">Fig. 24A–C</xref><tp:nomenclature-citation-list><tp:nomenclature-citation><tp:taxon-name>
                  <tp:taxon-name-part taxon-name-part-type="genus" reg="Oscinella">Oscinella</tp:taxon-name-part>
                  <tp:taxon-name-part taxon-name-part-type="species" reg="bispinosa">bispinosa</tp:taxon-name-part>
                </tp:taxon-name><comment>Becker, 1911: 152.</comment></tp:nomenclature-citation><tp:nomenclature-citation><tp:taxon-name>
                  <tp:taxon-name-part taxon-name-part-type="genus" reg="Oscinelloides">Oscinelloides</tp:taxon-name-part>
                  <tp:taxon-name-part taxon-name-part-type="species" reg="bispinosa">bispinosa</tp:taxon-name-part>
                </tp:taxon-name><comment>: <xref ref-type="bibr" rid="B14">Malloch 1940</xref>: 268.</comment></tp:nomenclature-citation></tp:nomenclature-citation-list></tp:nomenclature><tp:treatment-sec sec-type="type locality" id="SECID0ED4CI"><title>Type locality and distribution.</title><p>Australia: Queensland (Weipa). PAPUA NEW GUINEA: Huon (Sattleberg), New Britian (Rabaul).</p></tp:treatment-sec><tp:treatment-sec sec-type="Taxonomic notes" id="SECID0EI4CI"><title>Taxonomic notes.</title><p>This species has a problematic type series assignment. It was originally described from, and limited to, Papua New Guinea based on six specimens (<xref ref-type="bibr" rid="B2">Becker 1911</xref>). <xref ref-type="bibr" rid="B14">Malloch (1940)</xref> identified an additional female of <italic><tp:taxon-name><tp:taxon-name-part taxon-name-part-type="genus" reg="Apotropina">Apotropina</tp:taxon-name-part><tp:taxon-name-part taxon-name-part-type="species" reg="bispinosa">bispinosa</tp:taxon-name-part></tp:taxon-name></italic> from Papua New Guinea and transferred this species to his newly erected genus <italic><tp:taxon-name><tp:taxon-name-part taxon-name-part-type="genus" reg="Oscinelloides">Oscinelloides</tp:taxon-name-part></tp:taxon-name></italic> Malloch, providing further morphological description of the species. <italic><tp:taxon-name><tp:taxon-name-part taxon-name-part-type="genus" reg="Oscinelloides">Oscinelloides</tp:taxon-name-part></tp:taxon-name></italic> was subsequently synonymized with <italic><tp:taxon-name><tp:taxon-name-part taxon-name-part-type="genus" reg="Apotropina">Apotropina</tp:taxon-name-part></tp:taxon-name></italic> (<xref ref-type="bibr" rid="B23">Sabrosky 1989</xref>). Thereafter, specimens from Australia were identified to the <italic><tp:taxon-name><tp:taxon-name-part taxon-name-part-type="genus" reg="Apotropina">A.</tp:taxon-name-part><tp:taxon-name-part taxon-name-part-type="species" reg="bispinosa">bispinosa</tp:taxon-name-part></tp:taxon-name></italic> (Forster, 1992). We were able to examine two specimens in <named-content xmlns:xlink="http://www.w3.org/1999/xlink" content-type="dwc:institutional_code" xlink:title="Museum für Naturkunde" xlink:href="http://grbio.org/institution/museum-f%C3%BCr-naturkunde" xlink:type="simple">MfN</named-content> marked as types (see Fig. <xref ref-type="fig" rid="F24">24</xref> for one imaged specimen; label transcription: “Sattleberg, Huon-Golf.; 547474; Typus; N.-Guinea, Biró 1899.; Sammlung Dr. Th. Becker; <italic><tp:taxon-name><tp:taxon-name-part taxon-name-part-type="genus" reg="Rhodesiella">Rhodesiella</tp:taxon-name-part></tp:taxon-name></italic> sp., det J.W. Ismay 2002; <ext-link xmlns:xlink="http://www.w3.org/1999/xlink" xlink:href="http://coll.mfn-berlin.de/u/5c8582%E2%80%9D" ext-link-type="uri" xlink:type="simple">http://coll.mfn-berlin.de/u/5c8582”</ext-link>) and found that both specimens have no dorsocentral setae except for the posterior one and have completely dark brown femora and tibiae. These features do not correspond to descriptions provided by <xref ref-type="bibr" rid="B2">Becker (1911)</xref> and <xref ref-type="bibr" rid="B14">Malloch (1940)</xref>, where both state that <italic><tp:taxon-name><tp:taxon-name-part taxon-name-part-type="genus" reg="Apotropina">A.</tp:taxon-name-part><tp:taxon-name-part taxon-name-part-type="species" reg="bispinosa">bispinosa</tp:taxon-name-part></tp:taxon-name></italic> has two strong pairs of dorsocentral setae, lighter-colored yellowish legs with darkened apices on mid and hind femora as well as fore tibiae. In fact, the morphology of the examined specimens matches that of genus <italic><tp:taxon-name><tp:taxon-name-part taxon-name-part-type="genus" reg="Rhodesiella">Rhodesiella</tp:taxon-name-part></tp:taxon-name></italic> Adams. Given that the two <named-content xmlns:xlink="http://www.w3.org/1999/xlink" content-type="dwc:institutional_code" xlink:title="Museum für Naturkunde" xlink:href="http://grbio.org/institution/museum-f%C3%BCr-naturkunde" xlink:type="simple">MfN</named-content> specimens [547474 (5c8582 and 5c85bb)] do not correspond to the original description (see Suppl. material <xref ref-type="supplementary-material" rid="S1">1</xref>) despite belonging to the same locality, a detailed assessment on <italic><tp:taxon-name><tp:taxon-name-part taxon-name-part-type="genus" reg="Apotropina">A.</tp:taxon-name-part><tp:taxon-name-part taxon-name-part-type="species" reg="bispinosa">bispinosa</tp:taxon-name-part></tp:taxon-name></italic>’s type series should be done. With that, the designation of a lectotype would clarify this species identity. Furthermore, as we could not examine <xref ref-type="bibr" rid="B5">Forster’s (1992)</xref> Australian specimens, we refrain from adding <italic><tp:taxon-name><tp:taxon-name-part taxon-name-part-type="genus" reg="Apotropina">A.</tp:taxon-name-part><tp:taxon-name-part taxon-name-part-type="species" reg="bispinosa">bispinosa</tp:taxon-name-part></tp:taxon-name></italic> to the key.</p><fig id="F24" position="float" orientation="portrait"><object-id xmlns:xlink="http://www.w3.org/1999/xlink" content-type="doi" xlink:type="simple">10.3897/zookeys.1187.108497.figure24</object-id><object-id xmlns:xlink="http://www.w3.org/1999/xlink" content-type="arpha" xlink:type="simple">36101E4A-4B05-5E4E-AC54-6321E07A8900</object-id><label>Figure 24.</label><caption><p><italic><tp:taxon-name><tp:taxon-name-part taxon-name-part-type="genus" reg="Apotropina">Apotropina</tp:taxon-name-part><tp:taxon-name-part taxon-name-part-type="species" reg="bispinosa">bispinosa</tp:taxon-name-part></tp:taxon-name></italic> (Malloch) syntype ♀ 57474 (5C8582) <bold>A</bold> habitus, lateral view <bold>B</bold> habitus, dorsal view <bold>C</bold> specimen labels.</p></caption><graphic xmlns:xlink="http://www.w3.org/1999/xlink" xlink:href="zookeys-1187-261_article-108497__-g024.jpg" position="float" orientation="portrait" xlink:type="simple" id="oo_955925.jpg"><uri content-type="original_file" xlink:type="simple">https://binary.pensoft.net/fig/955925</uri></graphic></fig><fig id="F25" position="float" orientation="portrait"><object-id xmlns:xlink="http://www.w3.org/1999/xlink" content-type="doi" xlink:type="simple">10.3897/zookeys.1187.108497.figure25</object-id><object-id xmlns:xlink="http://www.w3.org/1999/xlink" content-type="arpha" xlink:type="simple">38F2F7DD-89C6-5D16-BC6B-6E78DC9DCA87</object-id><label>Figure 25.</label><caption><p>illustrations for various <italic><tp:taxon-name><tp:taxon-name-part taxon-name-part-type="genus" reg="Apotropina">Apotropina</tp:taxon-name-part></tp:taxon-name></italic> spp. <bold>A</bold><italic><tp:taxon-name><tp:taxon-name-part taxon-name-part-type="genus" reg="Apotropina">A.</tp:taxon-name-part><tp:taxon-name-part taxon-name-part-type="species" reg="aequalis">aequalis</tp:taxon-name-part></tp:taxon-name></italic> head, lateral view (from <xref ref-type="bibr" rid="B2">Becker 1911</xref>: Tafel I, Fig. <xref ref-type="fig" rid="F15">15</xref>) <bold>B</bold><italic><tp:taxon-name><tp:taxon-name-part taxon-name-part-type="genus" reg="Apotropina">A.</tp:taxon-name-part><tp:taxon-name-part taxon-name-part-type="species" reg="aequalis">aequalis</tp:taxon-name-part></tp:taxon-name></italic> hind tibial spur (from <xref ref-type="bibr" rid="B14">Malloch 1940</xref>: 271, Fig. <xref ref-type="fig" rid="F15">15</xref>) <bold>C</bold><italic><tp:taxon-name><tp:taxon-name-part taxon-name-part-type="genus" reg="Apotropina">A.</tp:taxon-name-part><tp:taxon-name-part taxon-name-part-type="species" reg="nudiseta">nudiseta</tp:taxon-name-part></tp:taxon-name></italic> antennal arista (from <xref ref-type="bibr" rid="B14">Malloch 1940</xref>: 271, Fig. <xref ref-type="fig" rid="F17">17</xref>) <bold>D</bold><italic><tp:taxon-name><tp:taxon-name-part taxon-name-part-type="genus" reg="Apotropina">A.</tp:taxon-name-part><tp:taxon-name-part taxon-name-part-type="species" reg="nudiseta">nudiseta</tp:taxon-name-part></tp:taxon-name></italic> hind tibial spur (from <xref ref-type="bibr" rid="B14">Malloch 1940</xref>: 271, Fig. <xref ref-type="fig" rid="F18">18</xref>) <bold>E</bold><italic><tp:taxon-name><tp:taxon-name-part taxon-name-part-type="genus" reg="Apotropina">A.</tp:taxon-name-part><tp:taxon-name-part taxon-name-part-type="species" reg="proxima">proxima</tp:taxon-name-part></tp:taxon-name></italic> habitus, lateral view (from <xref ref-type="bibr" rid="B18">Rayment 1959</xref>: plate XXXIX, Fig. <xref ref-type="fig" rid="F1">1</xref>) <bold>F</bold><italic><tp:taxon-name><tp:taxon-name-part taxon-name-part-type="genus" reg="Apotropina">A.</tp:taxon-name-part><tp:taxon-name-part taxon-name-part-type="species" reg="proxima">proxima</tp:taxon-name-part></tp:taxon-name></italic> thorax, dorsal view (from <xref ref-type="bibr" rid="B18">Rayment 1959</xref>: plate XXXIX, Fig. <xref ref-type="fig" rid="F2">2</xref>).</p></caption><graphic xmlns:xlink="http://www.w3.org/1999/xlink" xlink:href="zookeys-1187-261_article-108497__-g025.jpg" position="float" orientation="portrait" xlink:type="simple" id="oo_955926.jpg"><uri content-type="original_file" xlink:type="simple">https://binary.pensoft.net/fig/955926</uri></graphic></fig></tp:treatment-sec><tp:treatment-sec><!--Section generated to contain objects referenced in tp:taxon-treatment.--><supplementary-material xmlns:xlink="http://www.w3.org/1999/xlink" id="S1" position="float" orientation="portrait" xlink:type="simple"><object-id content-type="doi" xlink:type="simple">10.3897/zookeys.1187.108497.suppl1</object-id><object-id content-type="zenodo_dep_id" xlink:type="simple">10427309</object-id><object-id content-type="arpha" xlink:type="simple">C06E5337-57AB-57EA-80AE-27136B08D134</object-id><label>Supplementary material 1</label><caption><p>Original descriptions and relevant subsequent taxonomic notes for Australian <italic><tp:taxon-name><tp:taxon-name-part taxon-name-part-type="genus" reg="Apotropina">Apotropina</tp:taxon-name-part></tp:taxon-name></italic> fauna</p></caption><statement content-type="dataType"><label>Data type</label><p>pdf</p></statement><media xlink:href="zookeys-1187-261_article-108497__-s001.pdf" mimetype="application" mime-subtype="pdf" position="float" orientation="portrait" xlink:type="simple" id="oo_955927.pdf"><uri content-type="original_file" xlink:type="simple">https://binary.pensoft.net/file/955927</uri></media><permissions><license xlink:type="simple"><license-p>This dataset is made available under the Open Database License (http://opendatacommons.org/licenses/odbl/1.0/). The Open Database License (ODbL) is a license agreement intended to allow users to freely share, modify, and use this Dataset while maintaining this same freedom for others, provided that the original source and author(s) are credited.</license-p></license></permissions><attrib specific-use="authors">Yuchen Ang, James Lumbers, Paula R. Riccardi</attrib></supplementary-material><fig id="F15" position="float" orientation="portrait"><object-id xmlns:xlink="http://www.w3.org/1999/xlink" content-type="doi" xlink:type="simple">10.3897/zookeys.1187.108497.figure15</object-id><object-id xmlns:xlink="http://www.w3.org/1999/xlink" content-type="arpha" xlink:type="simple">2BC23065-9EBE-519C-BE38-29BB348705D1</object-id><label>Figure 15.</label><caption><p><italic><tp:taxon-name><tp:taxon-name-part taxon-name-part-type="genus" reg="Apotropina">Apotropina</tp:taxon-name-part><tp:taxon-name-part taxon-name-part-type="species" reg="nigripila">nigripila</tp:taxon-name-part></tp:taxon-name></italic> (Duda) syntype ♂ (5c8585) <bold>A</bold> habitus, right lateral view <bold>B</bold> habitus, left lateral view <bold>C</bold> habitus, dorsal view <bold>D</bold> specimen labels.</p></caption><graphic xmlns:xlink="http://www.w3.org/1999/xlink" xlink:href="zookeys-1187-261_article-108497__-g015.jpg" position="float" orientation="portrait" xlink:type="simple" id="oo_955916.jpg"><uri content-type="original_file" xlink:type="simple">https://binary.pensoft.net/fig/955916</uri></graphic></fig><fig id="F17" position="float" orientation="portrait"><object-id xmlns:xlink="http://www.w3.org/1999/xlink" content-type="doi" xlink:type="simple">10.3897/zookeys.1187.108497.figure17</object-id><object-id xmlns:xlink="http://www.w3.org/1999/xlink" content-type="arpha" xlink:type="simple">80499C57-8DCE-5BC9-A5FF-8B7E938B8FBE</object-id><label>Figure 17.</label><caption><p><italic><tp:taxon-name><tp:taxon-name-part taxon-name-part-type="genus" reg="Apotropina">Apotropina</tp:taxon-name-part><tp:taxon-name-part taxon-name-part-type="species" reg="pallipes">pallipes</tp:taxon-name-part></tp:taxon-name></italic> (Malloch) holotype ♀ (K 359228) <bold>A</bold> habitus, lateral view <bold>B</bold> habitus, dorsal view <bold>C</bold> head, anterior view <bold>D</bold> specimen labels.</p></caption><graphic xmlns:xlink="http://www.w3.org/1999/xlink" xlink:href="zookeys-1187-261_article-108497__-g017.jpg" position="float" orientation="portrait" xlink:type="simple" id="oo_955918.jpg"><uri content-type="original_file" xlink:type="simple">https://binary.pensoft.net/fig/955918</uri></graphic></fig><fig id="F18" position="float" orientation="portrait"><object-id xmlns:xlink="http://www.w3.org/1999/xlink" content-type="doi" xlink:type="simple">10.3897/zookeys.1187.108497.figure18</object-id><object-id xmlns:xlink="http://www.w3.org/1999/xlink" content-type="arpha" xlink:type="simple">954D57BE-B8DD-5E8D-8AD8-6855BD8AC9F9</object-id><label>Figure 18.</label><caption><p><italic><tp:taxon-name><tp:taxon-name-part taxon-name-part-type="genus" reg="Apotropina">Apotropina</tp:taxon-name-part><tp:taxon-name-part taxon-name-part-type="species" reg="parva">parva</tp:taxon-name-part></tp:taxon-name></italic> (Malloch) holotype ♀ (K 359229) <bold>A</bold> habitus, lateral view <bold>B</bold> habitus, dorsal view <bold>C</bold> head, anterior view <bold>D</bold> specimen labels.</p></caption><graphic xmlns:xlink="http://www.w3.org/1999/xlink" xlink:href="zookeys-1187-261_article-108497__-g018.jpg" position="float" orientation="portrait" xlink:type="simple" id="oo_955919.jpg"><uri content-type="original_file" xlink:type="simple">https://binary.pensoft.net/fig/955919</uri></graphic></fig><fig id="F1" position="float" orientation="portrait"><object-id xmlns:xlink="http://www.w3.org/1999/xlink" content-type="doi" xlink:type="simple">10.3897/zookeys.1187.108497.figure1</object-id><object-id xmlns:xlink="http://www.w3.org/1999/xlink" content-type="arpha" xlink:type="simple">448EED8C-47FF-5372-B81E-452D015A5DCF</object-id><label>Figure 1.</label><caption><p>In situ photo of <italic><tp:taxon-name><tp:taxon-name-part taxon-name-part-type="genus" reg="Apotropina">Apotropina</tp:taxon-name-part></tp:taxon-name></italic> sp. showing sexual dimorphism. iNaturalist observation (<xref ref-type="bibr" rid="B6">Grove 2019</xref>) of two individuals (likely of <italic><tp:taxon-name><tp:taxon-name-part taxon-name-part-type="genus" reg="Apotropina">A.</tp:taxon-name-part><tp:taxon-name-part taxon-name-part-type="species" reg="ornatipennis">ornatipennis</tp:taxon-name-part></tp:taxon-name></italic> (Malloch) or similar where ♂ wings (bottom left) have color pattern extending to wing apices (blue arrow), while the ♀ color pattern (top right) does not (red arrow).</p></caption><graphic xmlns:xlink="http://www.w3.org/1999/xlink" xlink:href="zookeys-1187-261_article-108497__-g001.jpg" position="float" orientation="portrait" xlink:type="simple" id="oo_955902.jpg"><uri content-type="original_file" xlink:type="simple">https://binary.pensoft.net/fig/955902</uri></graphic></fig><fig id="F2" position="float" orientation="portrait"><object-id xmlns:xlink="http://www.w3.org/1999/xlink" content-type="doi" xlink:type="simple">10.3897/zookeys.1187.108497.figure2</object-id><object-id xmlns:xlink="http://www.w3.org/1999/xlink" content-type="arpha" xlink:type="simple">36639E85-2A7C-54E5-86FC-EC47EBC78678</object-id><label>Figure 2.</label><caption><p><italic><tp:taxon-name><tp:taxon-name-part taxon-name-part-type="genus" reg="Apotropina">Apotropina</tp:taxon-name-part><tp:taxon-name-part taxon-name-part-type="species" reg="maculigena">maculigena</tp:taxon-name-part></tp:taxon-name></italic> Riccardi, sp. nov. ♂♀ <bold>A</bold> ♂ habitus, lateral view <bold>B</bold> ♀ habitus, dorsal view <bold>C</bold> ♂ wing <bold>D</bold> ♂ terminalia, terminal view <bold>E</bold> ♂ terminalia, ventral view <bold>F</bold> hypandrium and phallic complex, lateral view <bold>G</bold> ♂ postabdomen, ventral view <bold>H</bold> egg. Abbreviations: bas, basiphallus; cer, cercus; dis, distiphallus; ep, epandrium; hyp, hypandrium; phal, phallapodeme; phal s, phallapodemic sclerite; pog, postgonite; prg, pregonite; S, syntergosternite; sp, spiracle; spm, sperm pump; st, sternite; sur, surstylus.</p></caption><graphic xmlns:xlink="http://www.w3.org/1999/xlink" xlink:href="zookeys-1187-261_article-108497__-g002.jpg" position="float" orientation="portrait" xlink:type="simple" id="oo_955903.jpg"><uri content-type="original_file" xlink:type="simple">https://binary.pensoft.net/fig/955903</uri></graphic></fig></tp:treatment-sec><ref-list><ref id="B14"><mixed-citation xmlns:xlink="http://www.w3.org/1999/xlink" xlink:type="simple"><person-group><name name-style="western"><surname>Malloch</surname><given-names>JR</given-names></name></person-group> (<year>1940</year>) <article-title>Notes on Australian <tp:taxon-name><tp:taxon-name-part taxon-name-part-type="order">Diptera</tp:taxon-name-part></tp:taxon-name>, XXXVIII. Family <tp:taxon-name><tp:taxon-name-part taxon-name-part-type="family">Chloropidae</tp:taxon-name-part></tp:taxon-name>, Part II.</article-title><source>Proceedings of the Linnean Society of New South Wales</source><volume>65</volume>(<issue>3–4</issue>): <fpage>261</fpage>–<lpage>288</lpage>.</mixed-citation></ref><ref id="B2"><mixed-citation xmlns:xlink="http://www.w3.org/1999/xlink" xlink:type="simple"><person-group><name name-style="western"><surname>Becker</surname><given-names>T</given-names></name></person-group> (<year>1911</year>) <article-title><tp:taxon-name><tp:taxon-name-part taxon-name-part-type="family">Chloropidae</tp:taxon-name-part></tp:taxon-name>. Eine monographische Studie. III. Teil. Die indo-australische Region.</article-title><source>Annales Historico-Naturales Musei Nationalis Hungarici</source><volume>9</volume>: <fpage>35</fpage>–<lpage>170</lpage>. [Tab I–II.] <ext-link xlink:href="10.5962/bhl.title.9555" ext-link-type="doi" xlink:type="simple">https://doi.org/10.5962/bhl.title.9555</ext-link></mixed-citation></ref><ref id="B23"><mixed-citation xmlns:xlink="http://www.w3.org/1999/xlink" xlink:type="simple"><person-group><name name-style="western"><surname>Sabrosky</surname><given-names>CW</given-names></name></person-group> (<year>1989</year>) <article-title>100. Family <tp:taxon-name><tp:taxon-name-part taxon-name-part-type="family">Chloropidae</tp:taxon-name-part></tp:taxon-name>.</article-title> In: <person-group><name name-style="western"><surname>Evenhuis</surname><given-names>N</given-names></name></person-group> (<role>Ed.</role>) <issue-title>Catalog of the Diptera of the Australasian and Oceanian Regions.</issue-title><source>Bishop Museum Press, Honolulu &amp; EJ Brill, Leiden</source>, <fpage>650</fpage>–<lpage>665</lpage>.</mixed-citation></ref><ref id="B5"><mixed-citation xmlns:xlink="http://www.w3.org/1999/xlink" xlink:type="simple"><person-group><name name-style="western"><surname>Forster</surname><given-names>PI</given-names></name></person-group> (<year>1992</year>) <article-title>Insects associated with the flowers of <italic><tp:taxon-name><tp:taxon-name-part taxon-name-part-type="genus">Marsdenia</tp:taxon-name-part><tp:taxon-name-part taxon-name-part-type="species">cymulosa</tp:taxon-name-part></tp:taxon-name></italic> Benth. (<tp:taxon-name><tp:taxon-name-part taxon-name-part-type="family">Asclepiadaceae</tp:taxon-name-part></tp:taxon-name>) and their possible role in pollination.</article-title><source>Australian Entomological Magazine</source><volume>19</volume>(<issue>1</issue>): <fpage>45</fpage>–<lpage>47</lpage>.</mixed-citation></ref><ref id="B18"><mixed-citation xmlns:xlink="http://www.w3.org/1999/xlink" xlink:type="simple"><person-group><name name-style="western"><surname>Rayment</surname><given-names>T</given-names></name></person-group> (<year>1959</year>) <article-title>Hyperparasitism by a minute fly and the specific description of a new species.</article-title><source>Australian Zoologist</source><volume>12</volume>: <fpage>330</fpage>–<lpage>333</lpage>. [pl. XXXIX]</mixed-citation></ref><ref id="B6"><mixed-citation xmlns:xlink="http://www.w3.org/1999/xlink" xlink:type="simple"><person-group><name name-style="western"><surname>Grove</surname><given-names>S</given-names></name></person-group> (<year>2019</year>) iNaturalist observation. <ext-link xlink:href="https://www.inaturalist.org/observations/1934%C2%AD7756" ext-link-type="uri" xlink:type="simple">https://www.inaturalist.org/observations/1934­7756</ext-link>; <ext-link xlink:href="https://www.inaturalist.org/photos/29751169" ext-link-type="uri" xlink:type="simple">https://www.inaturalist.org/photos/29751169</ext-link> [Accessed 5 June 2023]</mixed-citation></ref></ref-list></tp:taxon-treatment>
